# Supplementary material for: Rumen Epithelial Transcriptome Analysis Revealed the Regulatory Mechanism of Host Adaptation to Nitrogen Source Replacement Diet in Simmental Cattle
Source: Food Sci Nutr. 2025 Sep 28;13(10):e71041. doi: 10.1002/fsn3.71041 (PMC12477270; doi:10.1002/fsn3.71041)
Supplement: Supplementary file 1 — Table S1: The DEGs between the Soybean group and the Urea group. Table S2: KEGG results from the enrichment analysis of DEGs. Table S3: GO results from the enrichment analysis of DEGs. Table S4: KEGG and GO results from the enrichment analysis of GSEA. Table S5: Composition and nutrient levels of experimental diets (DM basis) %. Table S6: Performance of Linear Growth in Simmental Bulls Before and After Feeding. [file FSN3-13-e71041-s001.xlsx]

## Sheet: Table S1
Table S1.The DEGs between the Soybean group and the Urea group.
Gene_name	baseMean	log2FoldChange	P-value	P-adjust
ADH6	1605.3	4.63616	7.35027e-05	0.00363389
HBG	14.9997	4.59355	0.000236431	0.00759964
LOC101903252	12.766	4.37286	0.00148432	0.0231088
MZB1	18.1292	4.25147	2.78706e-06	0.000536033
LOC112441499	89.053	4.18954	8.12794e-07	0.000295825
LOC112443200	65.014	3.82672	3.5154e-10	2.58556e-06
IGHG1	1233.19	3.32976	7.20399e-05	0.00358472
LOC112445667	54.9284	3.2735	0.00350583	0.0386356
LOC100294952	55.345	3.0188	0.00509945	0.0472523
AOX4	58.0031	2.9677	2.50735e-06	0.000512271
LOC112442088	22.6807	2.95414	0.000151874	0.00566242
IGLL1	682.375	2.81122	0.00493087	0.0464566
TRGC3	12.5576	2.78175	0.00274584	0.0336739
LOC101905400	14.3362	2.76389	0.00382803	0.0407367
LOC100848785	29845.4	2.7595	0.0027727	0.0339242
LOC101902461	182.426	2.64455	8.73085e-07	0.000297231
DMBT1	13.6588	2.62335	0.00205549	0.0284611
LOC112443869	31.5376	2.59434	0.00022495	0.00737564
LOC112443203	21.3105	2.57708	0.000486665	0.0118627
POU2AF1	12.9007	2.47724	0.000242098	0.00766691
ABCA12	16.4854	2.47197	0.00443053	0.0440635
LOC407163	107.071	2.42706	3.99176e-05	0.00251816
LOC112445498	11.9427	2.41419	0.000441025	0.0111109
LOC112445471	53.3098	2.38693	4.80607e-08	3.78982e-05
IGHM	45.3069	2.38259	1.04475e-06	0.000323073
LOC783134	11.5791	2.34735	6.79636e-05	0.00349767
TUBB3	211.541	2.29864	0.000837008	0.0162969
S100A9	41394.7	2.2566	0.000898305	0.0170483
LOC112442064	19.9708	2.25382	0.000532641	0.0124784
LOC787904	29.523	2.24258	6.12769e-05	0.00333853
MYO18B	20.3247	2.22496	0.00475879	0.0457719
ALOX15B	1089.34	2.19899	3.89216e-08	3.61078e-05
LOC112442063	19.1926	2.18909	0.00067824	0.0143002
CYP8B1	17.2269	2.16446	5.83889e-05	0.0032721
LOC522763	23.6311	2.14567	0.00254444	0.032077
LOC100337081	23.5069	2.12846	0.000447801	0.0111922
PGBD5	14.7013	2.12395	0.000512496	0.0122463
TIMD4	15.4185	2.11593	0.00144659	0.0228102
KLK12	72.3323	2.11186	0.00139881	0.0224878
ALOXE3	12.5914	2.07182	0.00456245	0.0446922
LOC104975559	54.765	2.06591	3.91614e-05	0.00250629
LOC112441477	15.7818	2.03817	0.00130754	0.0215703
ESR1	49.098	2.03565	0.000179695	0.00642092
CTSW	18.8894	2.02747	0.000155126	0.00574293
VSIG4	15.6187	2.0265	0.00399395	0.0414944
C4H7orf57	186.11	1.99459	0.00260609	0.0325678
PLA2G2D4	32.0573	1.94553	0.00200717	0.0278899
CD27	19.0306	1.90798	0.000336747	0.00936655
JCHAIN	1165.29	1.8835	0.00445115	0.0441342
C1QB	270.419	1.86022	4.58795e-06	0.000709378
LOC781494	47.2016	1.85572	0.00047681	0.0116767
GPX3	3688.37	1.8433	0.00346302	0.0385973
LOC504773	402.364	1.81309	3.72493e-06	0.000624957
LOC107131803	15719.3	1.79864	4.96594e-07	0.000206099
UNC80	51.6967	1.78818	0.00216247	0.0291506
SLC26A9	79.546	1.78766	0.00246107	0.031428
HHATL	61.0564	1.78708	0.00319907	0.0369887
GUCY2D	23.4918	1.78273	0.00131639	0.0216314
C11H2orf40	40.3172	1.78248	1.48394e-05	0.00140984
TNF	39.202	1.77381	5.04498e-05	0.00291445
LOC112442414	35.2342	1.76767	2.3619e-05	0.00192008
LOC100847782	18.0249	1.76309	0.00202896	0.0281432
CD79A	22.3786	1.74939	0.000237752	0.00759964
GLI1	24.578	1.72104	0.000284473	0.00852017
IL21R	46.0661	1.70128	2.59358e-06	0.000512271
GLI2	19.855	1.68913	0.00369402	0.0398138
TUBB4A	33.0032	1.6812	9.77381e-07	0.000314577
C1QC	219.215	1.68015	2.48389e-06	0.000512271
C1QA	278.061	1.67815	3.62228e-05	0.00247303
RAB38	428.814	1.66582	0.000111648	0.00462152
SLAMF7	46.795	1.64667	0.000314737	0.00899373
CARD14	139.029	1.64624	0.00057389	0.0130041
LOC104974891	89.7816	1.60122	1.41927e-06	0.000379378
SEPT4	700.102	1.56066	6.98216e-09	1.10116e-05
FOXN1	88.6161	1.55448	0.00180893	0.026006
LOC112443512	48.4427	1.54975	0.000274373	0.00833745
RNASEL	70.3057	1.53441	0.000115271	0.00469751
CD163	220.177	1.52565	0.000718247	0.0147493
LOC101908015	319.576	1.52389	2.46847e-06	0.000512271
S100A8	59173.5	1.50697	0.000543389	0.0125714
IGFBP2	52.3297	1.50029	0.00351337	0.0386356
MGC126945	699.682	1.49369	0.000292117	0.00864349
LOC101903620	42.3308	1.48822	0.00127464	0.0213854
ZBP1	55.9805	1.46762	0.000272194	0.00832826
LOC613822	31.4429	1.46721	5.32373e-05	0.0030283
EPDR1	47.9971	1.4649	1.63499e-05	0.00150792
C3AR1	63.307	1.43981	0.000414655	0.0106334
MAOB	488.61	1.43604	3.23445e-05	0.00231158
LOC790255	98.9937	1.42925	0.00026603	0.00821049
THEMIS2	47.0159	1.4284	0.000102538	0.00440635
LOC101904062	35.4433	1.42495	0.00212392	0.0288762
SMPDL3B	400.946	1.42145	0.00100643	0.0182766
TFAP2E	82.3175	1.41185	2.59503e-06	0.000512271
LOC100336282	239.682	1.4081	4.61827e-11	7.28347e-07
LOC112445563	58.5697	1.40418	0.000481283	0.0117679
IL2RB	81.1562	1.40369	7.731e-06	0.00100765
WNT5A	978.604	1.39476	1.82212e-06	0.000448095
SEPT1	77.9918	1.38527	1.13828e-05	0.00122273
LOC112444919	53.4128	1.38191	0.00109374	0.0193379
LOC618416	23.9635	1.37871	0.00116504	0.0202578
FOLR2	36.0447	1.36762	0.00221055	0.0296451
DMKN	975.343	1.36666	7.07988e-05	0.00356731
GRIP2	1323.13	1.36547	0.000528367	0.0124186
COL23A1	21.5083	1.36163	0.00518519	0.0476389
KCNC3	29.6231	1.35678	0.000668131	0.0141628
LOC104974473	89.0684	1.35513	0.000184113	0.00648136
SLC19A3	120.881	1.35303	3.31044e-05	0.00233112
FCGR1A	74.5283	1.35089	0.00165685	0.0246047
SLC4A11	88.625	1.33743	3.50342e-08	3.61078e-05
GBF1	45.9499	1.33456	0.00109019	0.0193077
PLA2G4F	1061.68	1.3345	0.000589093	0.0131968
DENND2D	866.799	1.32254	1.78805e-05	0.00161139
BRB	88.717	1.3173	0.00564737	0.0499521
GSTT2	113.908	1.31103	4.36283e-05	0.00262619
HKDC1	126.065	1.30865	0.000401867	0.0104453
PIK3R3	159.976	1.30703	0.000882973	0.0168588
C27H8orf48	24.8403	1.30424	0.00320599	0.0370415
PALM3	20.1579	1.30156	0.00322255	0.0370699
LAIR1	38.307	1.29706	0.00120139	0.0206032
ARHGAP4	102.504	1.29442	2.2753e-06	0.000507198
ACKR2	102.8	1.29301	0.00220043	0.0295596
LOC509513	89.5032	1.29107	1.26188e-06	0.000355376
SLAMF1	39.2658	1.28889	0.00207593	0.0285435
ENO2	26.1766	1.28241	0.00165273	0.0245949
LOC107131524	66.0291	1.27126	0.00459429	0.0447725
GALNT8	180.729	1.268	0.00376412	0.0401713
GALNT6	442.733	1.2591	0.000670667	0.0141974
TAP1	846.562	1.2559	2.83852e-06	0.000539353
LOC618541	245.296	1.24958	8.2533e-07	0.000295825
ITGAL	180.826	1.24952	2.09496e-06	0.000493129
AVIL	281.697	1.2474	0.00469671	0.0453871
FCRL5	40.5357	1.24687	3.67103e-05	0.00249551
AGAP2	57.654	1.23981	6.56144e-05	0.00348937
CBARP	32.1187	1.239	9.43079e-05	0.00423611
CPA5	21.3849	1.2382	0.00368535	0.0397549
UNC93A	26.4116	1.23549	0.00409776	0.042109
BATF	35.4636	1.23488	0.00450313	0.0443591
CCR6	122.152	1.23367	5.87845e-06	0.000827759
SASH3	132.737	1.22254	1.95241e-07	0.000114043
MX1	279.783	1.2124	0.000219018	0.00724136
PTPN7	48.518	1.21106	4.72076e-05	0.00278843
CXCR6	195.332	1.20191	3.14064e-06	0.000569321
FCGR3A	185.72	1.18867	0.000892582	0.0169601
LOC511695	1685.73	1.18609	0.000179794	0.00642092
LOC112442663	23.8413	1.18528	0.00404645	0.0417948
PNPLA1	251.357	1.17309	0.00333195	0.0377231
NUP210	38.0461	1.16978	0.000189631	0.00663121
SUSD2	276.662	1.16892	0.0011946	0.0206032
BCL6	1583.02	1.16516	6.72473e-07	0.000262398
CCR1	50.796	1.16287	0.00297494	0.0354085
CRYBG2	546.01	1.15905	3.65053e-07	0.000171232
UBASH3A	45.4592	1.15701	0.00106281	0.0190256
AIF1	465.367	1.15631	0.000104435	0.00445146
PLD4	104.404	1.14804	0.000106355	0.00448028
F13A1	138.695	1.14746	0.00162324	0.0244276
BMF	321.892	1.14712	4.13901e-05	0.00254454
BOLA-NC1	1748.57	1.13448	0.000460888	0.0114467
NYNRIN	56.7604	1.13324	4.89323e-06	0.00074203
PTK6	137.845	1.12968	0.00130021	0.0215395
LOC104969384	126.036	1.12515	1.93797e-05	0.00168126
FUT2	188.186	1.12477	1.76595e-05	0.00160062
ARHGAP45	242.22	1.12259	7.00598e-10	2.76228e-06
GPR132	35.6516	1.12148	0.000541853	0.0125714
PVRIG	29.0233	1.11627	0.00540125	0.0485847
CCL21	142.623	1.11294	0.000129692	0.00500263
PLPPR2	110.614	1.11201	2.76355e-05	0.00211573
LOC112445051	37.5547	1.10809	0.00100257	0.0182505
PSMB8	694.651	1.1044	4.44617e-05	0.00265608
LOC104974034	62.0616	1.10303	0.00373474	0.0400539
UBA7	462.83	1.10194	0.000102106	0.00439978
USP18	99.7264	1.096	0.00210956	0.0288301
KSR1	470.398	1.09159	9.14927e-06	0.00107681
CD4	296.168	1.08713	9.0464e-07	0.000297231
SKAP1	51.1202	1.08679	0.00290606	0.0349059
LOC100847495	47.7739	1.0866	0.000450604	0.0112267
VAV1	93.8638	1.08403	8.92503e-07	0.000297231
LOC512486	249.691	1.08278	0.00292375	0.0350383
CD5	191.036	1.08086	2.53648e-05	0.00202586
ICA1	227.453	1.07739	0.00355422	0.0388452
ARHGEF10L	531.734	1.07657	9.5546e-06	0.00111619
EPS8L1	967.896	1.07296	3.1577e-05	0.00229494
ATG9B	439.463	1.07131	0.00371861	0.0399769
CHAD	126.622	1.07	3.34149e-05	0.0023318
C25H16orf54	45.7399	1.06984	0.00440582	0.0439496
LYPD2	787.818	1.06902	8.70216e-07	0.000297231
PSTPIP1	113.509	1.06159	2.35031e-07	0.000131435
CD247	293.093	1.06018	1.53474e-09	4.03407e-06
MAP4K1	147.433	1.0576	6.57502e-05	0.00348937
CARD11	65.4284	1.04711	0.0013367	0.0218231
LPXN	109.474	1.04589	3.87403e-05	0.00250629
ABCA7	126.308	1.0385	1.31358e-05	0.00134401
FGD3	87.6008	1.037	1.37333e-05	0.00138838
LOC526041	45.7985	1.03667	0.000442828	0.0111385
AZGP1	352.769	1.03357	0.00344389	0.0384113
C3	564.293	1.03319	0.000260289	0.00804905
DENND1C	40.4213	1.03237	0.00441802	0.0440054
IFFO1	68.1124	1.03222	0.000171571	0.00620608
RASSF10	159.637	1.0316	0.0034217	0.038245
IKBKE	548.971	1.03132	4.92898e-05	0.00287907
ZNF609	284.812	1.02734	3.81648e-07	0.00017197
SYNGAP1	84.0405	1.0268	0.00038562	0.0102674
ALDOC	143.356	1.0243	0.000440049	0.011104
LOC519132	6203.19	1.02259	0.000685896	0.0144367
GRAP2	42.4507	1.02082	0.00226852	0.0300141
NKG7	120.136	1.01885	0.003467	0.0386145
RASSF9	152.233	1.01381	0.00563754	0.0498952
FCGR2A	52.5335	1.01298	0.00159544	0.0241707
FZD2	46.5226	1.01127	0.000350807	0.00957836
CD3E	397.831	1.00929	3.13584e-06	0.000569321
LOC112447140	36.7502	1.00911	0.00297934	0.0354085
IL12RB1	43.4363	1.00847	0.00364458	0.0394977
COTL1	827.656	1.0077	1.31913e-06	0.000358689
CD101	157.224	1.00259	8.30026e-05	0.0039543
MAF	125.753	1.00208	0.00178341	0.0258295
SCAMP5	49.0052	1.00203	0.0018076	0.026006
WNT6	92.7023	1.00041	0.00359003	0.0391281
LOC789715	48.6904	-1.00203	0.00414525	0.0423558
LOC522610	86.4681	-1.00211	0.000287912	0.00858349
OVGP1	163.108	-1.00418	1.44552e-06	0.000379954
RRS1	1421.01	-1.00678	1.81307e-05	0.00161548
TIGD4	38.4451	-1.0089	0.000297307	0.00871529
LOC104972031	100.04	-1.01679	0.0044198	0.0440054
LOC112444965	62.8895	-1.01831	0.000778379	0.015539
TGFBR3	1151.61	-1.0199	0.000953946	0.0176788
LOC281376	4122.56	-1.02248	0.000171168	0.00620608
METTL7A	66182.7	-1.02776	1.02246e-06	0.000322505
LOC101902926	1140.62	-1.02877	0.000840487	0.0163243
LOC782054	749.783	-1.02881	4.39511e-08	3.78982e-05
TM4SF1	4140.55	-1.03728	2.56495e-05	0.00202586
GJB3	104.11	-1.0419	8.94636e-05	0.00412553
HAPLN3	162.834	-1.04237	0.00239366	0.0309069
GATM	7372.53	-1.04456	1.89763e-05	0.00166264
LOC786268	106.657	-1.04487	2.21079e-05	0.00182547
JPH1	1244.29	-1.04552	6.97119e-08	5.23536e-05
LOC107132735	30.0896	-1.04638	0.00197864	0.0276396
SYNC	184.988	-1.0475	0.000421671	0.0107434
LOC112448474	67.1635	-1.05008	6.36872e-05	0.00341637
FKBP5	3659	-1.05587	0.00210876	0.0288301
LOC107131615	573.197	-1.06065	7.48636e-06	0.000983895
MEIOC	63.2267	-1.06072	0.00236735	0.0307288
PCDH19	1916.94	-1.0608	0.000389971	0.0103116
ARSK	131.647	-1.06161	0.00516262	0.0475861
FAM161A	250.149	-1.06271	8.48268e-05	0.00400088
GDF9	30.015	-1.06643	0.00417642	0.0425769
LOC112448165	128.835	-1.06973	0.0016864	0.0249089
SLC26A7	107.979	-1.07078	3.93328e-05	0.00250629
LOC104974928	50.1601	-1.0723	0.00215182	0.0291299
INSL6	91.7559	-1.08767	0.000193419	0.00673982
EIF1AY	188.053	-1.08801	0.000821352	0.0160925
ADHFE1	64.8849	-1.094	0.00148308	0.0231088
TMEFF1	52.6245	-1.09416	3.41883e-05	0.00236484
LOC112444963	185.684	-1.09837	4.72447e-06	0.000723394
NECAB2	73.3824	-1.10094	0.000616449	0.0135404
FCER2	112.475	-1.10122	0.000228507	0.00744584
CDKL4	60.4033	-1.11307	0.000601008	0.0133333
PDE6C	166.322	-1.11917	0.000703976	0.0145701
DCBLD2	1198.49	-1.12391	0.000539739	0.0125714
CCDC73	67.587	-1.13069	6.66984e-05	0.00348946
ATP8	1.01578e+06	-1.13358	0.00137415	0.022182
NEK5	20.7236	-1.13555	0.00501302	0.046809
CTTNBP2	3943.33	-1.13665	0.000292984	0.00865291
LOC112444968	184.169	-1.14142	3.34073e-06	0.000585742
LOC100850276	259.744	-1.14218	0.00511304	0.0472949
LOC112443567	30.5774	-1.14512	0.00469015	0.0453515
LOC785762	3769.08	-1.1576	2.34511e-06	0.000512271
LIFR	10401.8	-1.15932	0.00206979	0.0285088
LOC112442141	233.871	-1.15972	7.94135e-07	0.000295825
LOC112443447	114.825	-1.16418	1.00934e-05	0.00116595
LOC112448164	147.815	-1.16746	0.000949157	0.0176788
TEX9	72.9899	-1.17208	0.00115562	0.0201607
CD302	2271.35	-1.18239	9.32438e-05	0.00421513
BAMBI	739.279	-1.2019	1.20701e-05	0.00127757
MLF1	340.387	-1.20206	3.3488e-07	0.000165044
LOC514978	20.7393	-1.20246	0.00563776	0.0498952
EDN1	646.04	-1.2051	0.000223376	0.00737001
WFIKKN2	111.69	-1.20874	0.000815883	0.0160337
LOC112446001	21.2101	-1.22209	0.00521109	0.0476706
POSTN	8316.39	-1.2347	3.75299e-05	0.00250629
LOC112449344	77.5554	-1.23767	0.00177944	0.0258295
SCRN1	451.366	-1.24451	0.00391237	0.041233
LOC101905319	219.093	-1.24784	0.00289114	0.0348313
ULBP27	122.456	-1.25695	0.00504648	0.0470656
AMY2B	332.667	-1.26243	4.10485e-05	0.00254454
LOC516849	17.7464	-1.26531	0.0035409	0.0387552
LOC112442191	59.0804	-1.2686	1.3046e-06	0.000358689
AKAIN1	31.8996	-1.29474	0.000246741	0.00775169
FOSL1	238.578	-1.30191	0.00242334	0.0311479
LOC101903567	85.4571	-1.31607	8.74854e-05	0.00407001
SGMS2	394.386	-1.32088	6.37046e-06	0.000881303
LOC107131642	137.516	-1.33162	4.26171e-07	0.000186698
LOC101907041	511.303	-1.34746	4.10493e-09	7.1932e-06
WTIP	45.3626	-1.34948	0.000804322	0.0158959
RAVER2	100.756	-1.35091	2.56909e-05	0.00202586
RBM24	87.3847	-1.35226	0.00426468	0.0430591
HIGD1C	25.0748	-1.35463	0.000732278	0.0148633
RPA4	21.0716	-1.36655	0.000388101	0.0103043
RGS7	29.5576	-1.38207	5.0428e-05	0.00291445
CFL2	497.419	-1.38466	0.000809361	0.0159356
NQO1	5207.32	-1.38987	1.45618e-07	9.18614e-05
NANOS1	27.9667	-1.39081	0.000428973	0.0108767
SOWAHB	233.213	-1.40359	0.00344358	0.0384113
CACNA2D1	821.957	-1.42155	0.00023321	0.0075678
SERPINB7	600.067	-1.42423	0.00116696	0.0202689
LOC100296105	16.7663	-1.44911	0.00484747	0.0461652
LOC790396	52.4611	-1.45014	0.00360963	0.0392332
LOC101907570	31.8672	-1.45149	0.00144779	0.0228102
GAS2	31.5426	-1.45885	0.00147944	0.0230784
NYAP2	3588.43	-1.46249	8.53811e-09	1.22413e-05
DEFB	252.52	-1.48935	0.00258971	0.0324661
ENKUR	12.2063	-1.4928	0.0014382	0.0227501
LOC101903600	38.1016	-1.49381	2.75472e-05	0.00211573
BARX2	127.854	-1.51727	0.00396625	0.0413428
LRRC9	14.249	-1.52348	0.00340517	0.0381684
LOC107131989	112.748	-1.53195	0.00359507	0.0391559
BMPR1B	189.846	-1.55979	1.02762e-05	0.00116595
LOC112443139	63.0624	-1.56566	0.00171288	0.025176
TMEM108	53.3813	-1.571	0.00322722	0.037078
LOC112447445	13.5333	-1.57714	0.00190296	0.0268832
LOC104973875	310.227	-1.61975	0.000351043	0.00957836
LOC530653	2899.6	-1.62077	0.00369749	0.0398138
CLDN23	294.365	-1.66101	3.7055e-06	0.000624957
GHR	87.0292	-1.67602	0.00130439	0.0215409
SLC35G2	312.052	-1.68268	2.46952e-05	0.00198708
CLCA1	70.2342	-1.69492	0.000325995	0.00921375
LOC104970930	32.1465	-1.7011	7.15889e-06	0.000948764
PRSS35	1004.92	-1.7613	0.00394332	0.0412675
TRPC6	67.0357	-1.85555	0.00494405	0.0464953
GCLC	4737.85	-1.86887	1.1632e-09	3.66896e-06
SLC27A2	402.676	-2.05703	0.00155207	0.02365
PMCH	37.4697	-2.12911	0.00070014	0.0145672
LOC100295797	19.6343	-2.42208	0.00270556	0.0333354
SLC35F1	28.4305	-2.42321	2.79586e-05	0.00213012
LOC104970266	111.108	-2.9469	0.00149319	0.0231783
HDC	31.7148	-3.27655	0.000121973	0.00483326
LOC104968479	155.631	-3.47448	0.00180269	0.0259875
MCOLN3	12.621	-3.55448	0.000709089	0.0145993
GTSF1	16.8767	-4.2389	1.53841e-05	0.00144419

## Sheet: Table S2
Table S2. KEGG results from the enrichment analysis of DEGs.
Term	Database	ID	Input_number	P-Value	Corrected P-Value	Input
Primary immunodeficiency	KEGG PATHWAY	bta05340	5	0.000335727	0.0107013	CD3E/CD4/LOC112445051/TAP1/CD79A
Allograft rejection	KEGG PATHWAY	bta05330	5	0.00102094	0.0168586	LOC112445051/BOLA-NC1/LOC509513/MGC126945/TNF
Systemic lupus erythematosus	KEGG PATHWAY	bta05322	10	0.000541623	0.0135058	FCGR2A/C3/LOC112445051/FCGR3A/LOC509513/FCGR1A/C1QA/C1QC/TNF/C1QB
Inflammatory bowel disease	KEGG PATHWAY	bta05321	5	0.00360655	0.0353137	MAF/IL12RB1/LOC509513/IL21R/TNF
PD-L1 expression and PD-1 checkpoint pathway in cancer	KEGG PATHWAY	bta05235	6	0.00291136	0.0301161	CD3E/CD247/CD4/BATF/LOC509513/PIK3R3
Basal cell carcinoma	KEGG PATHWAY	bta05217	5	0.00242217	0.0280752	WNT6/FZD2/WNT5A/GLI2/GLI1
Human immunodeficiency virus 1 infection	KEGG PATHWAY	bta05170	10	0.00373909	0.0353137	CFL2/CD3E/CD247/CD4/BOLA-NC1/TAP1/LOC509513/PIK3R3/MGC126945/TNF
Epstein-Barr virus infection	KEGG PATHWAY	bta05169	11	0.000796212	0.0151511	FCER2/CD3E/IKBKE/CD247/BOLA-NC1/ITGAL/TAP1/LOC509513/PIK3R3/MGC126945/TNF
Human T-cell leukemia virus 1 infection	KEGG PATHWAY	bta05166	10	0.00295256	0.0301161	FOSL1/CD3E/CD4/BOLA-NC1/ITGAL/LOC509513/PIK3R3/IL2RB/MGC126945/TNF
Staphylococcus aureus infection	KEGG PATHWAY	bta05150	10	3.45561e-06	0.00088118	FCGR2A/C3/FCGR3A/ITGAL/LOC509513/FCGR1A/C3AR1/C1QA/C1QC/C1QB
Malaria	KEGG PATHWAY	bta05144	5	0.00167578	0.0203487	LOC112445051/ITGAL/LOC509513/TNF/HBG
Chagas disease	KEGG PATHWAY	bta05142	9	7.82918e-05	0.0033274	CD3E/C3/CD247/LOC509513/PIK3R3/C1QA/C1QC/TNF/C1QB
Pertussis	KEGG PATHWAY	bta05133	6	0.00105779	0.0168586	CFL2/C3/C1QA/C1QC/TNF/C1QB
Type I diabetes mellitus	KEGG PATHWAY	bta04940	5	0.00121304	0.0181956	ICA1/BOLA-NC1/LOC509513/MGC126945/TNF
Alcoholic liver disease	KEGG PATHWAY	bta04936	9	0.000583057	0.0135058	LOC514978/IKBKE/C3/C3AR1/C1QA/C1QC/TNF/C1QB/ADH6
Fc gamma R-mediated phagocytosis	KEGG PATHWAY	bta04666	7	0.000635568	0.0135058	CFL2/FCGR2A/VAV1/FCGR3A/PIK3R3/PLA2G4F/FCGR1A
B cell receptor signaling pathway	KEGG PATHWAY	bta04662	9	1.03668e-05	0.00129367	CARD11/VAV1/PIK3R3/LOC618416/LOC790255/CD79A/LOC112442414/LOC783134/LOC112445498
T cell receptor signaling pathway	KEGG PATHWAY	bta04660	10	2.02929e-05	0.00129367	CD3E/GRAP2/CARD11/CD247/VAV1/CD4/LOC112445051/LOC509513/PIK3R3/TNF
Th17 cell differentiation	KEGG PATHWAY	bta04659	7	0.00155146	0.0203487	IL12RB1/CD3E/CD247/CD4/LOC509513/IL2RB/IL21R
Th1 and Th2 cell differentiation	KEGG PATHWAY	bta04658	7	0.000597513	0.0135058	MAF/IL12RB1/CD3E/CD247/CD4/LOC509513/IL2RB
Natural killer cell mediated cytotoxicity	KEGG PATHWAY	bta04650	8	0.00258399	0.0286486	ULBP27/LOC100850276/CD247/VAV1/FCGR3A/ITGAL/PIK3R3/TNF
Antigen processing and presentation	KEGG PATHWAY	bta04612	6	0.00165414	0.0203487	CD4/BOLA-NC1/TAP1/LOC509513/MGC126945/TNF
Complement and coagulation cascades	KEGG PATHWAY	bta04610	8	7.08284e-05	0.0033274	LOC281376/C3/F13A1/C3AR1/C1QA/C1QC/C1QB/VSIG4
Osteoclast differentiation	KEGG PATHWAY	bta04380	11	1.60211e-05	0.00129367	FOSL1/FCGR2A/FCGR3A/PIK3R3/FCGR1A/LOC618416/LOC790255/LOC112442414/TNF/LOC783134/LOC112445498
Phagosome	KEGG PATHWAY	bta04145	9	0.000831823	0.0151511	FCGR2A/C3/BOLA-NC1/FCGR3A/TAP1/FCGR1A/MGC126945/TUBB4A/TUBB3
NF-kappa B signaling pathway	KEGG PATHWAY	bta04064	7	0.00155146	0.0203487	LOC514978/CARD11/LOC112445051/CCL21/LOC509513/CARD14/TNF
Cytokine-cytokine receptor interaction	KEGG PATHWAY	bta04060	15	0.000157694	0.00574455	GHR/BMPR1B/LIFR/GDF9/IL12RB1/CD4/LOC112445051/CCL21/CCR1/CXCR6/CCR6/IL2RB/IL21R/TNF/CD27

## Sheet: Table S3
Table S3. GO results from the enrichment analysis of DEGs.
Term	Database	Subcategory	ID	Input_number	P-Value	Corrected P-Value	Input
regulation of immune system process	GO PATHWAY	BP	GO:0002682	26	1.3e-11	1.33e-08	ULBP27/LOC514978/LOC100850276/C3/CD5/PVRIG/BOLA-NC1/UBASH3A/CCR1/BCL6/FCGR3A/SASH3/CCR6/FCGR1A/THEMIS2/C3AR1/ZBP1/MGC126945/CD79A/CD27/PLA2G2D4/VSIG4/IGLL1/LOC112441499/MZB1/LOC101903252
positive regulation of immune system process	GO PATHWAY	BP	GO:0002684	21	3.41e-10	1.74e-07	ULBP27/LOC514978/LOC100850276/C3/CD5/PVRIG/BOLA-NC1/UBASH3A/CCR1/SASH3/CCR6/THEMIS2/C3AR1/ZBP1/MGC126945/CD79A/CD27/VSIG4/IGLL1/LOC112441499/LOC101903252
leukocyte activation	GO PATHWAY	BP	GO:0045321	16	4.52e-08	1.23e-05	LOC514978/CD3E/CD5/CD4/SASH3/SLAMF1/LOC613822/SLAMF7/CD79A/CD27/PLA2G2D4/VSIG4/IGLL1/LOC112441499/MZB1/LOC101903252
cytokine-mediated signaling pathway	GO PATHWAY	BP	GO:0019221	16	4.82e-08	1.23e-05	GHR/LIFR/IL12RB1/CD4/CCL21/PALM3/LOC618416/IL2RB/LOC790255/ZBP1/IL21R/LOC112442414/TNF/LOC504773/LOC783134/LOC112445498
lymphocyte activation	GO PATHWAY	BP	GO:0046649	15	6.65e-08	1.26e-05	CD3E/CD5/CD4/SASH3/SLAMF1/LOC613822/SLAMF7/CD79A/CD27/PLA2G2D4/VSIG4/IGLL1/LOC112441499/MZB1/LOC101903252
cellular response to cytokine stimulus	GO PATHWAY	BP	GO:0071345	16	7.42e-08	1.26e-05	GHR/LIFR/IL12RB1/CD4/CCL21/PALM3/LOC618416/IL2RB/LOC790255/ZBP1/IL21R/LOC112442414/TNF/LOC504773/LOC783134/LOC112445498
cell activation	GO PATHWAY	BP	GO:0001775	16	1.88e-07	2.73e-05	LOC514978/CD3E/CD5/CD4/SASH3/SLAMF1/LOC613822/SLAMF7/CD79A/CD27/PLA2G2D4/VSIG4/IGLL1/LOC112441499/MZB1/LOC101903252
response to cytokine	GO PATHWAY	BP	GO:0034097	16	2.22e-07	2.82e-05	GHR/LIFR/IL12RB1/CD4/CCL21/PALM3/LOC618416/IL2RB/LOC790255/ZBP1/IL21R/LOC112442414/TNF/LOC504773/LOC783134/LOC112445498
regulation of immune response	GO PATHWAY	BP	GO:0050776	15	3.33e-07	3.77e-05	ULBP27/LOC100850276/C3/PVRIG/BOLA-NC1/UBASH3A/FCGR3A/SASH3/FCGR1A/THEMIS2/C3AR1/ZBP1/MGC126945/CD79A/VSIG4
leukocyte cell-cell adhesion	GO PATHWAY	BP	GO:0007159	9	1.74e-06	0.000177461	CD5/S100A8/CD27/PLA2G2D4/VSIG4/S100A9/IGLL1/LOC112441499/LOC101903252
positive regulation of immune response	GO PATHWAY	BP	GO:0050778	13	3.4e-06	0.000290818	ULBP27/LOC100850276/C3/PVRIG/BOLA-NC1/UBASH3A/SASH3/THEMIS2/C3AR1/ZBP1/MGC126945/CD79A/VSIG4
regulation of leukocyte activation	GO PATHWAY	BP	GO:0002694	10	3.43e-06	0.000290818	LOC514978/CD5/SASH3/CD27/PLA2G2D4/VSIG4/IGLL1/LOC112441499/MZB1/LOC101903252
regulation of cell activation	GO PATHWAY	BP	GO:0050865	10	5.02e-06	0.000393007	LOC514978/CD5/SASH3/CD27/PLA2G2D4/VSIG4/IGLL1/LOC112441499/MZB1/LOC101903252
cellular response to organic substance	GO PATHWAY	BP	GO:0071310	19	7.33e-06	0.000508647	GHR/LOC514978/LIFR/IL12RB1/CD4/CCL21/PALM3/PIK3R3/LOC618416/IL2RB/LOC790255/ZBP1/IL21R/LOC112442414/TNF/LOC504773/ESR1/LOC783134/LOC112445498
regulation of lymphocyte activation	GO PATHWAY	BP	GO:0051249	9	7.49e-06	0.000508647	CD5/SASH3/CD27/PLA2G2D4/VSIG4/IGLL1/LOC112441499/MZB1/LOC101903252
T cell activation	GO PATHWAY	BP	GO:0042110	11	8.87e-06	0.000564408	CD3E/CD5/CD4/LOC613822/SLAMF7/CD27/PLA2G2D4/VSIG4/IGLL1/LOC112441499/LOC101903252
immune effector process	GO PATHWAY	BP	GO:0002252	13	1.09e-05	0.000654202	ULBP27/LOC514978/LOC100850276/C3/BOLA-NC1/SASH3/IL2RB/MGC126945/IL21R/VSIG4/IGLL1/LOC112441499/LOC101903252
adaptive immune response based on somatic recombination of immune receptors built from immunoglobulin superfamily domains	GO PATHWAY	BP	GO:0002460	9	1.21e-05	0.000683033	ULBP27/LOC100850276/BOLA-NC1/IL2RB/MGC126945/IL21R/IGLL1/LOC112441499/LOC101903252
antigen processing and presentation of peptide antigen	GO PATHWAY	BP	GO:0048002	7	2e-05	0.00106946	ULBP27/LOC100850276/BOLA-NC1/MGC126945/IGLL1/LOC112441499/LOC101903252
chemotaxis	GO PATHWAY	BP	GO:0006935	10	2.63e-05	0.00123886	CCL21/CCR1/CXCR6/CCR6/ACKR2/C3AR1/S100A8/LOC112443512/LOC504773/S100A9
taxis	GO PATHWAY	BP	GO:0042330	10	2.63e-05	0.00123886	CCL21/CCR1/CXCR6/CCR6/ACKR2/C3AR1/S100A8/LOC112443512/LOC504773/S100A9
lymphocyte mediated immunity	GO PATHWAY	BP	GO:0002449	9	2.68e-05	0.00123886	ULBP27/LOC100850276/BOLA-NC1/IL2RB/MGC126945/IL21R/IGLL1/LOC112441499/LOC101903252
leukocyte mediated immunity	GO PATHWAY	BP	GO:0002443	9	5.12e-05	0.00222799	ULBP27/LOC100850276/BOLA-NC1/IL2RB/MGC126945/IL21R/IGLL1/LOC112441499/LOC101903252
regulation of leukocyte cell-cell adhesion	GO PATHWAY	BP	GO:1903037	7	5.25e-05	0.00222799	CD5/CD27/PLA2G2D4/VSIG4/IGLL1/LOC112441499/LOC101903252
antigen processing and presentation	GO PATHWAY	BP	GO:0019882	7	6.81e-05	0.00277466	ULBP27/LOC100850276/BOLA-NC1/MGC126945/IGLL1/LOC112441499/LOC101903252
regulation of T cell activation	GO PATHWAY	BP	GO:0050863	7	8.05e-05	0.00315243	CD5/CD27/PLA2G2D4/VSIG4/IGLL1/LOC112441499/LOC101903252
regulation of cell-cell adhesion	GO PATHWAY	BP	GO:0022407	7	0.000119623	0.00451023	CD5/CD27/PLA2G2D4/VSIG4/IGLL1/LOC112441499/LOC101903252
positive regulation of leukocyte activation	GO PATHWAY	BP	GO:0002696	7	0.000129041	0.00452979	LOC514978/CD5/SASH3/CD27/IGLL1/LOC112441499/LOC101903252
positive regulation of cell activation	GO PATHWAY	BP	GO:0050867	7	0.000129041	0.00452979	LOC514978/CD5/SASH3/CD27/IGLL1/LOC112441499/LOC101903252
adaptive immune response	GO PATHWAY	BP	GO:0002250	10	0.000133505	0.00453028	ULBP27/LOC100850276/BOLA-NC1/SASH3/IL2RB/MGC126945/IL21R/IGLL1/LOC112441499/LOC101903252
leukocyte chemotaxis	GO PATHWAY	BP	GO:0030595	6	0.000288312	0.0094678	CCL21/CCR1/CCR6/S100A8/LOC504773/S100A9
positive regulation of lymphocyte activation	GO PATHWAY	BP	GO:0051251	6	0.000393788	0.0125274	CD5/SASH3/CD27/IGLL1/LOC112441499/LOC101903252
inflammatory response	GO PATHWAY	BP	GO:0006954	9	0.000486128	0.0149963	LOC514978/C3/CCL21/CCR1/CXCR6/C3AR1/S100A8/LOC504773/S100A9
locomotion	GO PATHWAY	BP	GO:0040011	11	0.000526172	0.0157542	CCL21/CCR1/CXCR6/CCR6/ACKR2/ARHGAP4/C3AR1/S100A8/LOC112443512/LOC504773/S100A9
monocarboxylic acid metabolic process	GO PATHWAY	BP	GO:0032787	10	0.00067889	0.0181473	SLC27A2/LOC530653/LOC785762/GATM/ALDOC/ENO2/HKDC1/ALOXE3/ALOX15B/ADH6
positive regulation of adaptive immune response	GO PATHWAY	BP	GO:0002821	5	0.000686739	0.0181473	ULBP27/LOC100850276/BOLA-NC1/SASH3/MGC126945
antigen processing and presentation of peptide antigen via MHC class Ib	GO PATHWAY	BP	GO:0002428	4	0.000729834	0.0181473	ULBP27/LOC100850276/BOLA-NC1/MGC126945
antigen processing and presentation of endogenous peptide antigen via MHC class Ib	GO PATHWAY	BP	GO:0002476	4	0.000729834	0.0181473	ULBP27/LOC100850276/BOLA-NC1/MGC126945
antigen processing and presentation of endogenous peptide antigen via MHC class I via ER pathway	GO PATHWAY	BP	GO:0002484	4	0.000729834	0.0181473	ULBP27/LOC100850276/BOLA-NC1/MGC126945
antigen processing and presentation of endogenous peptide antigen via MHC class I via ER pathway, TAP-independent	GO PATHWAY	BP	GO:0002486	4	0.000729834	0.0181473	ULBP27/LOC100850276/BOLA-NC1/MGC126945
immunoglobulin mediated immune response	GO PATHWAY	BP	GO:0016064	5	0.00074871	0.0181473	IL2RB/IL21R/IGLL1/LOC112441499/LOC101903252
B cell mediated immunity	GO PATHWAY	BP	GO:0019724	5	0.00074871	0.0181473	IL2RB/IL21R/IGLL1/LOC112441499/LOC101903252
positive regulation of T cell activation	GO PATHWAY	BP	GO:0050870	5	0.000814766	0.0188507	CD5/CD27/IGLL1/LOC112441499/LOC101903252
positive regulation of leukocyte cell-cell adhesion	GO PATHWAY	BP	GO:1903039	5	0.000814766	0.0188507	CD5/CD27/IGLL1/LOC112441499/LOC101903252
cell adhesion	GO PATHWAY	BP	GO:0007155	16	0.000865828	0.019587	CLDN23/PCDH19/HAPLN3/CD5/CD4/ITGAL/FOLR2/EPDR1/S100A8/CD27/PLA2G2D4/VSIG4/S100A9/IGLL1/LOC112441499/LOC101903252
regulation of cell adhesion	GO PATHWAY	BP	GO:0030155	7	0.000928428	0.0205465	CD5/CD27/PLA2G2D4/VSIG4/IGLL1/LOC112441499/LOC101903252
antigen processing and presentation of endogenous peptide antigen	GO PATHWAY	BP	GO:0002483	4	0.00104264	0.0221126	ULBP27/LOC100850276/BOLA-NC1/MGC126945
antigen processing and presentation of endogenous peptide antigen via MHC class I	GO PATHWAY	BP	GO:0019885	4	0.00104264	0.0221126	ULBP27/LOC100850276/BOLA-NC1/MGC126945
response to external biotic stimulus	GO PATHWAY	BP	GO:0043207	13	0.001144	0.0232919	LOC514978/CCL21/PTK6/MX1/PALM3/LOC100336282/ZBP1/S100A8/RNASEL/LOC504773/VSIG4/S100A9/LOC407163
response to other organism	GO PATHWAY	BP	GO:0051707	13	0.001144	0.0232919	LOC514978/CCL21/PTK6/MX1/PALM3/LOC100336282/ZBP1/S100A8/RNASEL/LOC504773/VSIG4/S100A9/LOC407163
response to biotic stimulus	GO PATHWAY	BP	GO:0009607	13	0.00120247	0.0233323	LOC514978/CCL21/PTK6/MX1/PALM3/LOC100336282/ZBP1/S100A8/RNASEL/LOC504773/VSIG4/S100A9/LOC407163
positive regulation of cell-cell adhesion	GO PATHWAY	BP	GO:0022409	5	0.0012122	0.0233323	CD5/CD27/IGLL1/LOC112441499/LOC101903252
leukocyte migration	GO PATHWAY	BP	GO:0050900	6	0.00121475	0.0233323	CCL21/CCR1/CCR6/S100A8/LOC504773/S100A9
biological process involved in interspecies interaction between organisms	GO PATHWAY	BP	GO:0044419	13	0.00126341	0.0238176	LOC514978/CCL21/PTK6/MX1/PALM3/LOC100336282/ZBP1/S100A8/RNASEL/LOC504773/VSIG4/S100A9/LOC407163
antigen processing and presentation of peptide antigen via MHC class I	GO PATHWAY	BP	GO:0002474	4	0.00129707	0.0240077	ULBP27/LOC100850276/BOLA-NC1/MGC126945
cell chemotaxis	GO PATHWAY	BP	GO:0060326	6	0.001701	0.0309218	CCL21/CCR1/CCR6/S100A8/LOC504773/S100A9
regulation of adaptive immune response	GO PATHWAY	BP	GO:0002819	5	0.00185985	0.0332163	ULBP27/LOC100850276/BOLA-NC1/SASH3/MGC126945
myeloid leukocyte migration	GO PATHWAY	BP	GO:0097529	5	0.0019884	0.034211	CCL21/CCR1/S100A8/LOC504773/S100A9
regulation of immune effector process	GO PATHWAY	BP	GO:0002697	6	0.002099	0.034211	ULBP27/LOC100850276/BOLA-NC1/SASH3/MGC126945/VSIG4
immunoglobulin production	GO PATHWAY	BP	GO:0002377	4	0.00211718	0.034211	SASH3/IGLL1/LOC112441499/LOC101903252
regulation of mononuclear cell proliferation	GO PATHWAY	BP	GO:0032944	4	0.00211718	0.034211	SASH3/PLA2G2D4/VSIG4/MZB1
regulation of lymphocyte proliferation	GO PATHWAY	BP	GO:0050670	4	0.00211718	0.034211	SASH3/PLA2G2D4/VSIG4/MZB1
regulation of leukocyte proliferation	GO PATHWAY	BP	GO:0070663	4	0.00211718	0.034211	SASH3/PLA2G2D4/VSIG4/MZB1
activation of immune response	GO PATHWAY	BP	GO:0002253	7	0.00232538	0.0369881	C3/PVRIG/UBASH3A/THEMIS2/C3AR1/CD79A/VSIG4
positive regulation of cell adhesion	GO PATHWAY	BP	GO:0045785	5	0.00241305	0.0377921	CD5/CD27/IGLL1/LOC112441499/LOC101903252
antigen processing and presentation via MHC class Ib	GO PATHWAY	BP	GO:0002475	4	0.00252713	0.0389791	ULBP27/LOC100850276/BOLA-NC1/MGC126945
response to lipopolysaccharide	GO PATHWAY	BP	GO:0032496	4	0.00275121	0.0418019	LOC514978/PALM3/S100A8/S100A9
T cell mediated cytotoxicity	GO PATHWAY	BP	GO:0001913	4	0.00298852	0.0428495	ULBP27/LOC100850276/BOLA-NC1/MGC126945
regulation of T cell mediated cytotoxicity	GO PATHWAY	BP	GO:0001914	4	0.00298852	0.0428495	ULBP27/LOC100850276/BOLA-NC1/MGC126945
positive regulation of T cell mediated cytotoxicity	GO PATHWAY	BP	GO:0001916	4	0.00298852	0.0428495	ULBP27/LOC100850276/BOLA-NC1/MGC126945
positive regulation of T cell mediated immunity	GO PATHWAY	BP	GO:0002711	4	0.00298852	0.0428495	ULBP27/LOC100850276/BOLA-NC1/MGC126945
T cell mediated immunity	GO PATHWAY	BP	GO:0002456	4	0.00323945	0.0436912	ULBP27/LOC100850276/BOLA-NC1/MGC126945
regulation of T cell mediated immunity	GO PATHWAY	BP	GO:0002709	4	0.00323945	0.0436912	ULBP27/LOC100850276/BOLA-NC1/MGC126945
antigen processing and presentation of endogenous antigen	GO PATHWAY	BP	GO:0019883	4	0.00323945	0.0436912	ULBP27/LOC100850276/BOLA-NC1/MGC126945
neutrophil chemotaxis	GO PATHWAY	BP	GO:0030593	4	0.00323945	0.0436912	CCL21/S100A8/LOC504773/S100A9
negative regulation of endopeptidase activity	GO PATHWAY	BP	GO:0010951	5	0.00326182	0.0436912	SERPINB7/LOC281376/LOC519132/LOC511695/LOC107131803
defense response to symbiont	GO PATHWAY	BP	GO:0140546	10	0.00334336	0.0442018	LOC514978/CCL21/PTK6/MX1/ZBP1/RNASEL/LOC504773/VSIG4/S100A9/LOC407163
regulation of B cell activation	GO PATHWAY	BP	GO:0050864	3	0.00340327	0.044417	SASH3/CD27/MZB1
response to molecule of bacterial origin	GO PATHWAY	BP	GO:0002237	4	0.00350437	0.0445931	LOC514978/PALM3/S100A8/S100A9
mononuclear cell migration	GO PATHWAY	BP	GO:0071674	4	0.00350437	0.0445931	CCL21/CCR1/CCR6/LOC504773
negative regulation of peptidase activity	GO PATHWAY	BP	GO:0010466	5	0.00386384	0.0485604	SERPINB7/LOC281376/LOC519132/LOC511695/LOC107131803
external side of plasma membrane	GO PATHWAY	CC	GO:0009897	18	2.62e-10	4.7e-08	GHR/ULBP27/LIFR/LOC100850276/IL12RB1/CD3E/AZGP1/CD4/BOLA-NC1/ITGAL/FOLR2/IL2RB/LOC613822/MGC126945/SLAMF7/IL21R/CD79A/CD27
side of membrane	GO PATHWAY	CC	GO:0098552	19	6.69e-09	5.27e-07	GHR/ULBP27/LIFR/LOC100850276/IL12RB1/CD3E/AZGP1/CD4/PTK6/BOLA-NC1/ITGAL/FOLR2/IL2RB/LOC613822/MGC126945/SLAMF7/IL21R/CD79A/CD27
cell surface	GO PATHWAY	CC	GO:0009986	20	8.83e-09	5.27e-07	GHR/ULBP27/LIFR/LOC100850276/IL12RB1/CD3E/AZGP1/CD4/BOLA-NC1/ITGAL/SLAMF1/FOLR2/IL2RB/LOC613822/MGC126945/SLAMF7/IL21R/CD79A/TNF/CD27
immune receptor activity	GO PATHWAY	MF	GO:0140375	16	8.17e-13	2.34e-10	GHR/LIFR/IL12RB1/CCR1/CXCR6/CCR6/ACKR2/LOC618416/IL2RB/LOC790255/C3AR1/LOC112443512/IL21R/LOC112442414/LOC783134/LOC112445498
cytokine receptor activity	GO PATHWAY	MF	GO:0004896	10	1.23e-07	1.76e-05	GHR/LIFR/IL12RB1/CCR1/CXCR6/CCR6/ACKR2/IL2RB/LOC112443512/IL21R
MHC class I receptor activity	GO PATHWAY	MF	GO:0032393	5	1.4e-06	0.000100365	LOC618416/LOC790255/LOC112442414/LOC783134/LOC112445498
inhibitory MHC class I receptor activity	GO PATHWAY	MF	GO:0032396	5	1.4e-06	0.000100365	LOC618416/LOC790255/LOC112442414/LOC783134/LOC112445498
G protein-coupled chemoattractant receptor activity	GO PATHWAY	MF	GO:0001637	5	1.25e-05	0.000597974	CCR1/CXCR6/CCR6/ACKR2/LOC112443512
chemokine receptor activity	GO PATHWAY	MF	GO:0004950	5	1.25e-05	0.000597974	CCR1/CXCR6/CCR6/ACKR2/LOC112443512

## Sheet: Table S4
Table S4. KEGG and GO results from the enrichment analysis of GSEA.
Term	Database	ID	SetSize	P-Value	Corrected P-Value	enrichmentScore	NES	rank	leading_edge	Input
Complement and coagulation cascades	KEGG PATHWAY	bta04610	86	1e-10	3.34e-08	0.747631	2.51571	1789	tags=40%, list=8%, signal=37%	FGA/VTN/PLG/FGG/FGB/C8A/C5/F10/C8B/F13B/MBL2/LOC519737/C9/KLKB1/C4BPB/MBL1/SERPINA1/PROC/VSIG4/F11/C1QB/C4BPA/ITGAM/LOC518224/C1QC/C1QA/F2/C3AR1/SERPIND1/F13A1/CR2/C2/F9/C3
Staphylococcus aureus infection	KEGG PATHWAY	bta05150	84	3.34482e-07	5.58585e-05	0.6589	2.21338	4384	tags=63%, list=19%, signal=51%	PLG/FGG/C5/LOC524810/LOC104968484/MBL2/LOC100300716/TAP/MBL1/C1QB/DSG1/ITGAM/C1QC/C1QA/IL10/LAP/LOC789175/BOLA-DQB/C3AR1/LOC100300806/FCGR1A/LOC509513/CATHL5/ITGAL/FCGR3A/FCGR2B/C2/C3/FCGR2A/SELPLG/LOC100300850/ITGB2/LOC100300510/CFB/LOC107131209/BOLA-DOA/C5AR1/C1S/BLA-DQB/KRT28/KRT32/BOLA-DOB/C4A/CFI/PTAFR/KRT14/LOC781663/BOLA-DMB/KRT17/SELP/KRT23/C1R/KRT13
Coronavirus disease - COVID-19	KEGG PATHWAY	bta05171	281	1.10724e-06	0.000123273	0.486214	1.90991	1826	tags=15%, list=8%, signal=14%	FGA/FGG/FGB/C8A/C5/C8B/LOC524810/F13B/LOC104968484/MBL2/LOC100300716/LOC616977/C9/MBL1/ISG15/OAS1Y/CXCL10/OAS1X/C1QB/TNF/TLR8/C1QC/C1QA/NLRP3/F2/C3AR1/LOC112442294/LOC100300806/PIK3R3/LOC104968998/LOC517016/OAS2/MX1/F13A1/LOC787343/OAS1Z/MMP3/C2/TLR7/C3/IKBKE/FCGR2A
Neutrophil extracellular trap formation	KEGG PATHWAY	bta04613	126	9.04166e-06	0.000754979	0.572793	2.04017	4758	tags=37%, list=20%, signal=30%	FGA/FGG/FGB/C5/AQP9/LOC524810/LOC104968484/LOC100300716/AZU1/HDAC11/TLR8/ITGAM/LOC100300806/FCGR1A/LOC788724/PIK3R3/CATHL5/ITGAL/FCGR3A/LOC112442587/TLR7/C3/MPO/FCGR2A/SELPLG/NCF2/ITGB2/NCF1/LOC619094/PLCB2/C5AR1/MAPK12/PIK3CD/PADI4/HIST1H4D/LOC107131385/LOC525863/LOC617043/NCF4/SELP/MAPK11/SLC25A5/MAPK13/SRC/PLCB3/HDAC6/CLEC7A
Allograft rejection	KEGG PATHWAY	bta05330	50	2.40977e-05	0.00160972	0.702154	2.17739	4097	tags=62%, list=17%, signal=51%	LOC508646/LOC524810/LOC104968484/LOC786126/LOC100300716/LOC508858/LOC505326/TNF/JSP.1/IL10/PRF1/MGC126945/BOLA-DQB/LOC100300806/LOC509513/BOLA-NC1/LOC112445051/IFNG/LOC100300850/CD40LG/LOC616942/LOC100300510/BOLA/BoLA/BOLA-DOA/LOC512672/BLA-DQB/IL4/BOLA-DOB/FASLG/BOLA-DMB
Graft-versus-host disease	KEGG PATHWAY	bta05332	58	8.3007e-05	0.00462072	0.676518	2.133	3393	tags=53%, list=14%, signal=46%	LOC508646/LOC100852061/KLRC1/LOC786126/LOC100336869/LOC513869/LOC618565/LOC508858/LOC505326/LOC112446743/LOC100847738/KIR3DL2/TNF/JSP.1/PRF1/MGC126945/BOLA-DQB/KIR2DL5A/LOC509513/BOLA-NC1/IFNG/LOC100300850/LOC616942/LOC100300510/LOC614781/BOLA/BoLA/BOLA-DOA/KLRD1/LOC512672/BLA-DQB
Systemic lupus erythematosus	KEGG PATHWAY	bta05322	82	0.000109426	0.00522116	0.607147	2.02444	4097	tags=54%, list=17%, signal=44%	C8A/C5/C8B/LOC524810/LOC104968484/LOC100300716/C9/C1QB/TNF/C1QC/C1QA/IL10/BOLA-DQB/LOC100300806/FCGR1A/LOC788724/LOC509513/FCGR3A/LOC112442587/LOC107131841/LOC112445051/C2/C3/FCGR2A/IFNG/LOC100300850/CD40LG/C8G/LOC100300510/LOC619094/LOC107131209/BOLA-DOA/C6/C1S/LOC104971292/BLA-DQB/HIST1H4D/LOC107131385/LOC525863/LOC617043/BOLA-DOB/C4A/LOC781663/BOLA-DMB
cAMP signaling pathway	KEGG PATHWAY	bta04024	220	0.000145016	0.00605441	-0.41181	-1.7091	2125	tags=15%, list=9%, signal=13%	PLN/EDN3/GPHA2/GNAI1/MYL9/ATP1A2/HTR6/LOC521568/ADCY8/GRIA4/CNGA3/MAPK10/LOC100337244/EDN1/GPR119/ADORA1/SSTR2/CRHR2/LOC104973792/GIPR/SSTR1/ATP1A4/LOC101904517/LOC522174/ATP2B3/POPDC3/LOC784305/POPDC2/FXYD2/VIP/LOC100848700/BVES
Antigen processing and presentation	KEGG PATHWAY	bta04612	83	0.000185758	0.00620432	0.58012	1.94395	4440	tags=47%, list=19%, signal=38%	LOC100852061/KLRC1/LOC100336869/LOC513869/LOC618565/LOC112446743/LOC100847738/KIR3DL2/TNF/JSP.1/MGC126945/BOLA-DQB/KIR2DL5A/LOC509513/TAP1/BOLA-NC1/CD4/IFNG/LOC100300850/LOC616942/LOC100300510/LOC614781/BOLA/BoLA/BOLA-DOA/PSME1/KLRD1/LOC512672/CIITA/IFI30/CD8A/BLA-DQB/LOC783680/BOLA-DOB/TAP2/BOLA-DMB/HSPA8/CD8B/HSPA1L
Natural killer cell mediated cytotoxicity	KEGG PATHWAY	bta04650	151	0.000179445	0.00620432	0.493131	1.79787	4131	tags=35%, list=18%, signal=29%	LOC508646/LOC100852061/NCR1/LOC524810/LOC104968484/KLRC1/LOC786126/LOC100300716/SHC2/LOC616977/LOC100336869/LOC513869/LOC618565/LOC508858/LOC505326/LOC112446743/LOC100847738/KIR3DL2/TNF/PRF1/LOC100336795/KIR2DL5A/LOC100300806/PIK3R3/LOC517016/ITGAL/FCGR3A/LOC787343/VAV1/CD247/IFNG/ZAP70/LOC100848331/ITGB2/ULBP17/RAC3/LOC614781/LAT/KLRD1/HCST/PIK3CD/LOC784541/LAT2/LCK/LCP2/CD48/IFNAG/LOC525550/PPP…
Autoimmune thyroid disease	KEGG PATHWAY	bta05320	54	0.000204413	0.00620672	0.670446	2.08765	4983	tags=70%, list=21%, signal=56%	LOC508646/LOC524810/LOC104968484/LOC786126/LOC100300716/LOC508858/LOC505326/JSP.1/CGA/IL10/PRF1/MGC126945/BOLA-DQB/LOC100300806/LOC509513/BOLA-NC1/LOC787343/LOC112445051/LOC100300850/CD40LG/LOC616942/LOC100300510/BOLA/BoLA/BOLA-DOA/LOC512672/BLA-DQB/CTLA4/IFNAG/IL4/BOLA-DOB/FASLG/BOLA-DMB/LOC517108/TSHB/BOLA-DQA5/GZMB/CD86
Phagosome	KEGG PATHWAY	bta04145	165	0.000328795	0.00915147	0.466355	1.71956	4097	tags=31%, list=17%, signal=26%	LOC518526/CGN1/LOC524810/LOC104968484/MBL2/LOC100300716/CL43/MARCO/MBL1/TUBB3/CD209/ITGAM/TUBB4A/JSP.1/MGC126945/BOLA-DQB/LOC100300806/FCGR1A/TAP1/FCGR3A/BOLA-NC1/FCGR2B/C3/MPO/FCGR2A/RILP/MSR1/TUBB6/NCF2/LOC616942/ITGB2/NCF1/SFTPD/BOLA/TUBB2A/ATP6V1C2/BoLA/TUBB/BOLA-DOA/LOC112444733/TUBB2B/LOC512672/TUBB4B/BLA-DQB/SFTPA1/BOLA-DOB/CORO1A/NCF4/TAP2/TUBA1C/BOLA-DMB
Primary immunodeficiency	KEGG PATHWAY	bta05340	39	0.000544269	0.0139835	0.691551	2.06068	4435	tags=64%, list=19%, signal=52%	LOC524810/LOC104968484/LOC100300716/TNFRSF13B/CD79A/LOC100300806/TAP1/AIRE/LOC112445051/CD4/CD3E/ZAP70/IL2RG/JAK3/CD40LG/TNFRSF13C/ADA/CD3D/CD19/CIITA/CD8A/LCK/TAP2/CD8B/ICOS
Cholesterol metabolism	KEGG PATHWAY	bta04979	47	0.000641459	0.0153034	0.659665	2.0149	717	tags=19%, list=3%, signal=19%	APOA2/APOH/LOC518526/APOC3/APOB/ANGPTL8/APOC2/ANGPTL3/LOC107133155
B cell receptor signaling pathway	KEGG PATHWAY	bta04662	92	0.000795639	0.016609	0.533444	1.80963	5527	tags=41%, list=24%, signal=32%	CD79B/LOC524810/LOC104968484/LOC100300716/LOC112445498/LOC783134/LOC112442414/CD79A/LOC790255/LOC618416/LOC100300806/PIK3R3/FCGR2B/LOC100852077/VAV1/LOC407171/CR2/CARD11/LOC112445615/CD22/RAC3/LOC619159/LILRA4/CD19/PIK3CD/PPP3R2/PTPN6/BLK/IFITM1/LOC112441494/INPP5D/CD72/NFATC2/NFKBIB/IKBKB/BANK1/BTK/INPPL1
Hematopoietic cell lineage	KEGG PATHWAY	bta04640	102	0.000793805	0.016609	0.515748	1.78543	4463	tags=38%, list=19%, signal=31%	LOC518526/LOC524810/LOC104968484/LOC100300716/LOC509005/IL11/TNF/ITGAM/GP5/BOLA-DQB/LOC100300806/FCGR1A/CD7/CD4/CD5/CR2/CD22/CD3E/CD2/MS4A1/LOC100138951/BOLA-DOA/CD3D/CD19/CSF1R/CD1D/CD8A/GP9/BLA-DQB/EPOR/DNTT/IL4/IL5RA/BOLA-DOB/IL9R/BOLA-DMB/CD8B/CD37/LOC512286
Drug metabolism - cytochrome P450	KEGG PATHWAY	bta00982	55	0.000971193	0.0190811	0.631236	1.96408	1233	tags=27%, list=5%, signal=26%	CYP1A2/FMO1/ADH1C/ADH6/LOC540615/MGC152010/LOC100140261/AOX4/LOC530553/LOC615303/CYP2E1/LOC540544/LOC508879/MAOB/GSTT2
Retinol metabolism	KEGG PATHWAY	bta00830	54	0.00114986	0.0202134	0.631381	1.96601	1955	tags=31%, list=8%, signal=29%	CYP1A2/ADH1C/ADH6/LOC540615/MGC152010/LOC100140261/AOX4/LOC530553/LOC615303/RDH12/LOC540544/HSD17B6/ALDH1A3/DHRS9/CYP27C1/LOC782370/CYP2S1
Viral protein interaction with cytokine and cytokine receptor	KEGG PATHWAY	bta04061	91	0.00111105	0.0202134	0.532071	1.80022	4663	tags=42%, list=20%, signal=34%	LOC525415/CCL26/CXCR3/CCL17/XCL1/CCL8/CXCL10/TNF/CCL1/IL10/IL2RB/CCL4/CCR6/CXCR5/CCR1/CCR5/IL18RAP/XCR1/CCL21/TNFSF14/LOC508666/IL2RG/PF4/IL34/XCL2/IL10RA/CCR8/CSF1R/CXCL11/TNFRSF1B/LOC784541/LOC100297044/CCL5/IL22RA1/CXCL9/LOC529196/CCR4/CX3CR1
Metabolism of xenobiotics by cytochrome P450	KEGG PATHWAY	bta00980	60	0.00135908	0.0226966	0.581657	1.83936	3868	tags=38%, list=17%, signal=32%	CYP1A2/ADH1C/ADH6/SULT2A1/LOC540615/MGC152010/LOC100140261/LOC530553/LOC615303/CYP2E1/LOC540544/LOC508879/GSTT2/LOC782370/CYP2S1/GSTO1/GSTT4/GSTA5/GSTM3/DHDH/ALDH3B1/LOC514658/HPGDS
Adrenergic signaling in cardiomyocytes	KEGG PATHWAY	bta04261	146	0.00151484	0.0240932	-0.44806	-1.74314	2134	tags=16%, list=9%, signal=14%	TPM1/PLN/ADRA1D/GNAI1/CACNG7/ATP1A2/ADCY8/PPP1R1A/MYH7/CACNG5/TNNT2/CACNA2D1/SCN7A/TPM2/LOC104973792/MYL4/ATP1A4/KCNE1/ATP2B3/POPDC3/POPDC2/FXYD2/BVES
Linoleic acid metabolism	KEGG PATHWAY	bta00591	29	0.0028956	0.0439605	0.659552	1.85764	1920	tags=34%, list=8%, signal=32%	CYP1A2/LOC112443425/CYP2E1/PLA2G2D4/PLA2G2D1/PLA2G3/LOC100336631/PLA2G4F/PLA2G4D/LOC511936
Tight junction	KEGG PATHWAY	bta04530	167	0.00321071	0.0466252	-0.41082	-1.63236	3996	tags=20%, list=17%, signal=17%	JAM2/EPB41L4B/PPP2CA/RAP1A/CLDN1/ACTR2/CD1E/ITGB1/ROCK2/PRKCI/MAP3K1/RAPGEF6/PRKCE/PRKAA2/TJP1/CLDN4/CLDN6/PCNA/MARVELD2/RDX/MYL9/OCLN/MAPK10/MARVELD3/CLDN2/LOC112444630/CLDN19/CLDN16/CLDN8/CLDN23/CLDN10/MYH11/GATA4/BVES
biological process involved in interspecies interaction between organisms	GO PATHWAY	GO:0044419	288	1.17514e-10	1.57463e-07	0.547334	2.13031	3424	tags=35%, list=14%, signal=31%	TF/ASGR2/BPI/ASGR1/LOC525415/LOC100300237/APCS/LOC104968484/KLRC1/LOC100300716/LOC100300483/LOC100336869/LOC513869/CCL26/LOC101905403/LOC618565/LOC100297248/CD180/TAP/CRP/LOC407163/CCL17/SLPI/S100A9/XCL1/LOC112441507/OAS1Y/CCL8/VSIG4/LOC112446743/CXCL10/OAS1X/LOC100847738/LOC504773/LOC100298356/TLR8/CCL1/APOBEC3Z2/LAP/LOC104968634/LOC789175/RNASEL/S100A8/ZBP1/PI3/IL36B/LOC100336282/LOC100300806/L…
regulation of immune system process	GO PATHWAY	GO:0002682	349	1e-10	1.57463e-07	0.529308	2.10082	3487	tags=34%, list=14%, signal=29%	ORM1/HAVCR1/C5/LOC101903252/MZB1/LOC112441499/CD79B/BPI/LOC104968484/KLRC1/LOC112443425/LOC100300716/IGLL1/LOC100297192/LOC100336869/LOC513869/LOC101905403/LOC618565/LOC112441987/CXCR3/LOC112441460/LOC112442062/VEGFD/XCL1/PIANP/SKINT1/LOC509005/VSIG4/PLA2G2D4/LOC112446743/CD27/PLA2G2D1/BTLA/CD84/C4BPA/LOC100847738/TLR8/CD79A/GCSAM/LOC518224/JSP.1/LOC786065/IL27/MGC126945/ZBP1/BOLA-DQB/LOC10033679…
response to external stimulus	GO PATHWAY	GO:0009605	469	1.35666e-10	1.57463e-07	0.480492	1.947	5235	tags=40%, list=22%, signal=32%	FGA/TF/BPI/LOC525415/LOC100300237/APCS/LOC104968484/KLRC1/LOC100300716/LOC100300483/LEP/LOC100336869/LOC513869/CCL26/LOC101905403/LOC618565/LOC100297248/CD180/TAP/CXCR3/CRP/LOC407163/CCL17/VEGFD/SLPI/S100A9/UCN2/XCL1/LOC112441507/OAS1Y/CCL8/VSIG4/LOC112446743/CXCL10/OAS1X/LOC100847738/LOC504773/LOC100298356/TLR8/CCL1/APOBEC3Z2/HTR4/HRG/LAP/LOC104968634/LOC789175/LOC112443512/RNASEL/S100A8/ZBP1/PI…
response to biotic stimulus	GO PATHWAY	GO:0009607	286	4.04664e-10	2.81934e-07	0.538424	2.09759	3424	tags=35%, list=14%, signal=30%	TF/BPI/LOC525415/LOC100300237/APCS/LOC104968484/KLRC1/LOC100300716/LOC100300483/LOC100336869/LOC513869/CCL26/LOC101905403/LOC618565/LOC100297248/CD180/TAP/CRP/LOC407163/CCL17/SLPI/S100A9/XCL1/LOC112441507/OAS1Y/CCL8/VSIG4/LOC112446743/CXCL10/OAS1X/LOC100847738/LOC504773/LOC100298356/TLR8/CCL1/APOBEC3Z2/LAP/LOC104968634/LOC789175/RNASEL/S100A8/ZBP1/PI3/IL36B/LOC100336282/LOC100300806/LOC100139670/…
response to external biotic stimulus	GO PATHWAY	GO:0043207	284	4.85813e-10	2.81934e-07	0.539353	2.0972	3424	tags=35%, list=14%, signal=31%	TF/BPI/LOC525415/LOC100300237/APCS/LOC104968484/KLRC1/LOC100300716/LOC100300483/LOC100336869/LOC513869/CCL26/LOC101905403/LOC618565/LOC100297248/CD180/TAP/CRP/LOC407163/CCL17/SLPI/S100A9/XCL1/LOC112441507/OAS1Y/CCL8/VSIG4/LOC112446743/CXCL10/OAS1X/LOC100847738/LOC504773/LOC100298356/TLR8/CCL1/APOBEC3Z2/LAP/LOC104968634/LOC789175/RNASEL/S100A8/ZBP1/PI3/IL36B/LOC100336282/LOC100300806/LOC100139670/…
response to other organism	GO PATHWAY	GO:0051707	284	4.85813e-10	2.81934e-07	0.539353	2.0972	3424	tags=35%, list=14%, signal=31%	TF/BPI/LOC525415/LOC100300237/APCS/LOC104968484/KLRC1/LOC100300716/LOC100300483/LOC100336869/LOC513869/CCL26/LOC101905403/LOC618565/LOC100297248/CD180/TAP/CRP/LOC407163/CCL17/SLPI/S100A9/XCL1/LOC112441507/OAS1Y/CCL8/VSIG4/LOC112446743/CXCL10/OAS1X/LOC100847738/LOC504773/LOC100298356/TLR8/CCL1/APOBEC3Z2/LAP/LOC104968634/LOC789175/RNASEL/S100A8/ZBP1/PI3/IL36B/LOC100336282/LOC100300806/LOC100139670/…
defense response to other organism	GO PATHWAY	GO:0098542	256	6.77329e-10	3.36923e-07	0.547966	2.10444	3424	tags=36%, list=14%, signal=31%	TF/BPI/LOC525415/LOC100300237/APCS/LOC104968484/KLRC1/LOC100300716/LOC100300483/LOC100336869/LOC513869/CCL26/LOC101905403/LOC618565/TAP/CRP/LOC407163/CCL17/SLPI/S100A9/XCL1/LOC112441507/OAS1Y/CCL8/VSIG4/LOC112446743/CXCL10/OAS1X/LOC100847738/LOC504773/LOC100298356/TLR8/CCL1/APOBEC3Z2/LAP/LOC104968634/LOC789175/RNASEL/ZBP1/PI3/LOC100300806/LOC100139670/LOC515676/CCL4/LOC781146/OAS2/CATHL5/MX1/GSDM…
positive regulation of immune system process	GO PATHWAY	GO:0002684	262	1.53118e-09	6.66446e-07	0.537306	2.07421	5235	tags=46%, list=22%, signal=36%	HAVCR1/C5/LOC101903252/LOC112441499/CD79B/LOC104968484/KLRC1/LOC100300716/IGLL1/LOC100297192/LOC100336869/LOC513869/LOC101905403/LOC618565/LOC112441987/LOC112441460/LOC112442062/VEGFD/XCL1/SKINT1/LOC509005/VSIG4/LOC112446743/CD27/C4BPA/LOC100847738/TLR8/CD79A/GCSAM/LOC518224/JSP.1/LOC786065/MGC126945/ZBP1/BOLA-DQB/LOC100336795/C3AR1/IL36B/THEMIS2/LOC100300806/CMKLR1/CCR6/SASH3/NFAM1/CCR1/UBASH3A/…
cell activation	GO PATHWAY	GO:0001775	206	6.17975e-09	2.39088e-06	0.568449	2.132	3553	tags=38%, list=15%, signal=33%	FGA/HAVCR1/FGG/FGB/LOC101903252/MZB1/LOC112441499/CD79B/BPI/LOC104968484/LOC112443425/LOC100300716/IGLL1/LOC616977/LOC100297192/CD180/LOC112441987/LOC112441460/LOC112442062/IFNT3/LY6D/VSIG4/PLA2G2D4/CD27/PLA2G2D1/CD84/TREML2/CD79A/SLAMF7/HRG/IL27/LOC781778/LOC613822/BOLA-DQB/F2/IL36B/LOC100300806/IFN-tau-c1/SLAMF1/LOC517016/SASH3/NFAM1/CXCR5/TXK/LOC787343/FER1L5/CD4/CD5/SIT1/LOC104973826/CD3E/TIG…
defense response to symbiont	GO PATHWAY	GO:0140546	215	7.34225e-09	2.55657e-06	0.562207	2.12908	3577	tags=38%, list=15%, signal=33%	TF/BPI/LOC525415/LOC100300237/APCS/LOC104968484/KLRC1/LOC100300716/LOC100300483/LOC100336869/LOC513869/CCL26/LOC101905403/LOC618565/CRP/LOC407163/CCL17/SLPI/S100A9/XCL1/LOC112441507/OAS1Y/CCL8/VSIG4/LOC112446743/CXCL10/OAS1X/LOC100847738/LOC504773/LOC100298356/TLR8/CCL1/APOBEC3Z2/LOC104968634/RNASEL/ZBP1/PI3/LOC100300806/LOC100139670/LOC515676/CCL4/OAS2/CATHL5/MX1/PTK6/SLFN11/LOC504548/CCL21/OAS1…
defense response	GO PATHWAY	GO:0006952	406	9.49163e-09	3.00453e-06	0.467217	1.88268	5230	tags=42%, list=22%, signal=34%	TF/C5/BPI/LOC525415/HP/LOC100300237/APCS/LOC104968484/KLRC1/LOC100300716/LOC100300483/LOC616977/LOC100336869/LOC513869/CCL26/LOC101905403/LOC618565/TAP/CXCR3/CRP/LOC407163/CCL17/SLPI/S100A9/XCL1/IFNT3/LOC112441507/OAS1Y/CCL8/VSIG4/LOC112446743/CXCL10/OAS1X/LOC100847738/LOC504773/LOC100298356/TLR8/CCL1/APOBEC3Z2/LAP/LOC104968634/LOC789175/RNASEL/S100A8/LOC781778/ZBP1/PI3/NLRP3/C3AR1/IL36B/LOC10030…
regulation of cell activation	GO PATHWAY	GO:0050865	107	1.92106e-08	5.57427e-06	0.64949	2.2582	5476	tags=58%, list=23%, signal=45%	HAVCR1/LOC101903252/MZB1/LOC112441499/BPI/LOC104968484/LOC112443425/LOC100300716/IGLL1/LOC100297192/LOC112441987/LOC112441460/LOC112442062/VSIG4/PLA2G2D4/CD27/PLA2G2D1/CD84/HRG/IL27/BOLA-DQB/IL36B/LOC100300806/SASH3/NFAM1/TXK/CD5/SIT1/LOC104973826/TIGIT/LBP/LOC511937/TNFRSF13C/LGALS9/PDCD1LG2/PDPN/BOLA-DOA/PLA2G5/SPN/CD19/TNFAIP8L2/TNFRSF1B/BLA-DQB/LOC783680/CTLA4/IL4/BOLA-DOB/LAX1/BOLA-DMB/FCER1…
molecular function inhibitor activity	GO PATHWAY	GO:0140678	214	4.48001e-08	1.19995e-05	0.545936	2.06995	3169	tags=28%, list=13%, signal=24%	AMBP/SERPINA3-7/APOA2/SERPINA3/LOC506828/ITIH1/APOC3/SERPINA10/C5/SERPINA3-3/LOC525415/SERPINA11/LOC112445741/ITIH2/LOC784932/LOC407163/SERPINA3-8/LOC100850808/SLPI/SERPINA1/LOC112448102/GCKR/LOC112441507/LOC104973965/LOC107133155/LY6H/SERPINA7/LOC100298356/LOC107131803/HRG/PI3/SERPIND1/LOC515676/SERPINI2/FETUB/AHSG/PCSK1N/LOC511695/ITIH3/INCA1/LYPD2/COL28A1/C3/LOC519132/RARRES1/LOC511937/WNK4/LO…
regulation of leukocyte activation	GO PATHWAY	GO:0002694	102	6.07402e-08	1.39196e-05	0.644518	2.22373	5476	tags=57%, list=23%, signal=44%	HAVCR1/LOC101903252/MZB1/LOC112441499/BPI/LOC104968484/LOC112443425/LOC100300716/IGLL1/LOC100297192/LOC112441987/LOC112441460/LOC112442062/VSIG4/PLA2G2D4/CD27/PLA2G2D1/CD84/IL27/BOLA-DQB/IL36B/LOC100300806/SASH3/NFAM1/CD5/SIT1/LOC104973826/TIGIT/LBP/LOC511937/TNFRSF13C/LGALS9/PDCD1LG2/BOLA-DOA/PLA2G5/SPN/CD19/TNFAIP8L2/TNFRSF1B/BLA-DQB/LOC783680/CTLA4/IL4/BOLA-DOB/LAX1/BOLA-DMB/HHLA2/ICOS/SLAMF8/…
peptidase regulator activity	GO PATHWAY	GO:0061134	130	6.39613e-08	1.39196e-05	0.601611	2.13123	3365	tags=38%, list=14%, signal=33%	AMBP/SERPINA3-7/SERPINA3/LOC506828/ITIH1/SERPINA10/C5/SERPINA3-3/LOC525415/SERPINA11/LOC112445741/ITIH2/LOC784932/LOC407163/SERPINA3-8/LOC100850808/SLPI/SERPINA1/LOC112448102/LOC112441507/SERPINA7/LOC100298356/LOC107131803/HRG/PI3/SERPIND1/LOC515676/SERPINI2/FETUB/AHSG/PCSK1N/LOC511695/ITIH3/COL28A1/C3/LOC519132/RARRES1/LOC100847724/LOC100848100/WFDC5/SERPINA5/SERPINB4/LOC107131209/PSME1/AGT/SERP…
enzyme inhibitor activity	GO PATHWAY	GO:0004857	186	6.09064e-08	1.39196e-05	0.562602	2.08311	3169	tags=29%, list=13%, signal=25%	AMBP/SERPINA3-7/APOA2/SERPINA3/LOC506828/ITIH1/APOC3/SERPINA10/C5/SERPINA3-3/LOC525415/SERPINA11/LOC112445741/ITIH2/LOC784932/LOC407163/SERPINA3-8/LOC100850808/SLPI/SERPINA1/LOC112448102/GCKR/LOC112441507/LOC107133155/SERPINA7/LOC100298356/LOC107131803/HRG/PI3/SERPIND1/LOC515676/SERPINI2/FETUB/AHSG/PCSK1N/LOC511695/ITIH3/INCA1/COL28A1/C3/LOC519132/RARRES1/LOC511937/LOC100847724/LOC100848100/PPP1R…
cell surface	GO PATHWAY	GO:0009986	290	1.11844e-07	2.29082e-05	0.492532	1.91988	3487	tags=31%, list=14%, signal=27%	AMBP/HAVCR1/LOC518526/ASGR2/SCUBE3/CD79B/ASGR1/LOC104968484/LOC100300716/ITGAD/LRFN2/LOC531521/SKINT1/LOC112441507/LY6D/LOC509005/CD27/IL13RA2/CD84/TREML2/ELSPBP1/LOC100298356/TNF/CD79A/ITGAM/LOC518224/IL21R/SLAMF7/JSP.1/LOC786065/MGC126945/LOC613822/LOC100336795/IL2RB/FOLR2/LOC100300806/CLSTN2/LOC100297500/SLAMF1/NGFR/ITGAL/LEPR/ITGBL1/SCUBE1/BOLA-NC1/CEACAM20/LOC615223/CD4/SDC3/C15H11orf34/AZGP…
peptidase inhibitor activity	GO PATHWAY	GO:0030414	124	4.00858e-07	7.75438e-05	0.606523	2.14624	3365	tags=40%, list=14%, signal=34%	AMBP/SERPINA3-7/SERPINA3/LOC506828/ITIH1/SERPINA10/C5/SERPINA3-3/LOC525415/SERPINA11/LOC112445741/ITIH2/LOC784932/LOC407163/SERPINA3-8/LOC100850808/SLPI/SERPINA1/LOC112448102/LOC112441507/SERPINA7/LOC100298356/LOC107131803/HRG/PI3/SERPIND1/LOC515676/SERPINI2/FETUB/AHSG/PCSK1N/LOC511695/ITIH3/COL28A1/C3/LOC519132/RARRES1/LOC100847724/LOC100848100/WFDC5/SERPINA5/SERPINB4/LOC107131209/AGT/SERPINH1/S…
regulation of immune response	GO PATHWAY	GO:0050776	203	5.13898e-07	9.41785e-05	0.535484	2.00337	3553	tags=37%, list=15%, signal=32%	C5/CD79B/LOC104968484/KLRC1/LOC100300716/LOC100336869/LOC513869/LOC101905403/LOC618565/PIANP/SKINT1/LOC509005/VSIG4/LOC112446743/BTLA/C4BPA/LOC100847738/TLR8/CD79A/GCSAM/LOC518224/JSP.1/LOC786065/IL27/MGC126945/ZBP1/LOC100336795/C3AR1/THEMIS2/LOC100300806/FCGR1A/CMKLR1/SASH3/NFAM1/FCGR3A/UBASH3A/TXK/BOLA-NC1/LOC615223/PVRIG/C2/TLR7/C3/BTN1A1/SAMHD1/THEMIS/LOC100848575/LOC100848331/ITK/TLR10/LOC61…
endopeptidase inhibitor activity	GO PATHWAY	GO:0004866	105	5.93001e-07	0.000103242	0.610151	2.1199	3169	tags=36%, list=13%, signal=32%	AMBP/SERPINA3-7/SERPINA3/LOC506828/ITIH1/SERPINA10/C5/SERPINA3-3/SERPINA11/LOC112445741/ITIH2/LOC784932/SERPINA3-8/SERPINA1/LOC112448102/LOC112441507/SERPINA7/LOC100298356/LOC107131803/HRG/SERPIND1/SERPINI2/FETUB/AHSG/PCSK1N/LOC511695/ITIH3/COL28A1/C3/LOC519132/RARRES1/SERPINA5/SERPINB4/LOC107131209/AGT/SERPINH1/SERPINC1/LOC618737
regulation of lymphocyte activation	GO PATHWAY	GO:0051249	92	7.72907e-07	0.000124665	0.648199	2.19398	5476	tags=59%, list=23%, signal=46%	LOC101903252/MZB1/LOC112441499/LOC104968484/LOC112443425/LOC100300716/IGLL1/LOC100297192/LOC112441987/LOC112441460/LOC112442062/VSIG4/PLA2G2D4/CD27/PLA2G2D1/IL27/BOLA-DQB/IL36B/LOC100300806/SASH3/NFAM1/CD5/SIT1/LOC104973826/TIGIT/LOC511937/TNFRSF13C/LGALS9/PDCD1LG2/BOLA-DOA/PLA2G5/SPN/CD19/TNFAIP8L2/TNFRSF1B/BLA-DQB/LOC783680/CTLA4/IL4/BOLA-DOB/LAX1/BOLA-DMB/HHLA2/ICOS/SLAMF8/CD274/CLEC7A/SIRPA/B…
endopeptidase regulator activity	GO PATHWAY	GO:0061135	109	7.87657e-07	0.000124665	0.606971	2.11314	3169	tags=36%, list=13%, signal=31%	AMBP/SERPINA3-7/SERPINA3/LOC506828/ITIH1/SERPINA10/C5/SERPINA3-3/SERPINA11/LOC112445741/ITIH2/LOC784932/SERPINA3-8/SERPINA1/LOC112448102/LOC112441507/SERPINA7/LOC100298356/LOC107131803/HRG/SERPIND1/SERPINI2/FETUB/AHSG/PCSK1N/LOC511695/ITIH3/COL28A1/C3/LOC519132/RARRES1/SERPINA5/SERPINB4/LOC107131209/PSME1/AGT/SERPINH1/SERPINC1/LOC618737
regulation of cell adhesion	GO PATHWAY	GO:0030155	108	8.98206e-07	0.000135981	0.600651	2.09035	5476	tags=45%, list=23%, signal=35%	FGA/LOC101903252/LOC112441499/LOC112443425/IGLL1/LOC100297192/LOC112441987/LOC112441460/LOC112442062/VSIG4/PLA2G2D4/CD27/PLA2G2D1/BOLA-DQB/IL36B/CD5/C15H11orf34/LOC104973826/TIGIT/LOC511937/TNFRSF13C/FERMT3/LGALS9/PDCD1LG2/PDPN/BOLA-DOA/PLA2G5/TNFAIP8L2/TNFRSF18/BLA-DQB/LOC783680/CTLA4/IL4/BOLA-DOB/LAX1/BOLA-DMB/TRIOBP/RELL2/HHLA2/AKNA/ICOS/CD274/SIRPA/BOLA-DQA5/PLAU/CD86/BOLA-DYA/PLXND1/B2M
positive regulation of response to stimulus	GO PATHWAY	GO:0048584	448	9.43838e-07	0.000136935	0.422178	1.70662	3441	tags=24%, list=14%, signal=21%	FGA/C5/CD79B/LOC525415/LOC104968484/KLRC1/LOC100300716/EYA2/LEP/LOC100336869/LOC513869/CCL26/LOC101905403/LOC618565/CD180/CCL17/VEGFD/XCL1/SKINT1/LOC509005/CCL8/VSIG4/ERFE/LOC112446743/IL11/C4BPA/LOC100847738/LOC504773/TLR8/CD79A/GCSAM/LOC518224/RNF165/CCL1/JSP.1/HRG/LOC786065/MGC126945/ZBP1/LOC100336795/F2/C3AR1/THEMIS2/LOC100300806/CCL4/CMKLR1/LOC101907642/CCR6/SASH3/NFAM1/CCR1/UBASH3A/TXK/BOLA…
regulation of cell-cell adhesion	GO PATHWAY	GO:0022407	76	1.03156e-06	0.000143676	0.66827	2.1976	3553	tags=41%, list=15%, signal=35%	FGA/LOC101903252/LOC112441499/LOC112443425/IGLL1/LOC100297192/LOC112441987/LOC112441460/LOC112442062/VSIG4/PLA2G2D4/CD27/PLA2G2D1/BOLA-DQB/IL36B/CD5/LOC104973826/TIGIT/LOC511937/TNFRSF13C/FERMT3/LGALS9/PDCD1LG2/PDPN/BOLA-DOA/PLA2G5/TNFAIP8L2/BLA-DQB/LOC783680/CTLA4/IL4
activation of immune response	GO PATHWAY	GO:0002253	123	1.3271e-06	0.000177729	0.601634	2.1265	3441	tags=40%, list=14%, signal=34%	C5/CD79B/LOC104968484/KLRC1/LOC100300716/LOC100336869/LOC513869/LOC101905403/LOC618565/SKINT1/VSIG4/LOC112446743/C4BPA/LOC100847738/TLR8/CD79A/GCSAM/LOC518224/LOC786065/C3AR1/THEMIS2/LOC100300806/CMKLR1/NFAM1/UBASH3A/TXK/LOC615223/PVRIG/C2/TLR7/C3/BTN1A1/THEMIS/LOC100848575/ITK/TLR10/TMIGD2/C8G/CFB/LOC107131209/C5AR1/KLRD1/PRAM1/CD19/C1S/C1RL/LAT2/LCK/CTLA4
innate immune response	GO PATHWAY	GO:0045087	173	1.82595e-06	0.000227071	0.537215	1.96737	3577	tags=35%, list=15%, signal=30%	BPI/LOC525415/LOC100300237/APCS/LOC104968484/KLRC1/LOC100300716/LOC100336869/LOC513869/CCL26/LOC101905403/LOC618565/CRP/LOC407163/CCL17/SLPI/XCL1/LOC112441507/CCL8/VSIG4/LOC112446743/LOC100847738/LOC504773/LOC100298356/TLR8/CCL1/ZBP1/PI3/LOC100300806/LOC515676/CCL4/CATHL5/PTK6/LOC504548/CCL21/TLR7/SAMHD1/LOC508666/ZAP70/LOC100848575/LBP/RNASE6/TLR10/LOC100847724/LOC100848100/WFDC5/XCL2/LOC1124414…
regulation of hydrolase activity	GO PATHWAY	GO:0051336	273	1.82257e-06	0.000227071	0.472697	1.83709	3117	tags=23%, list=13%, signal=20%	SERPINA3-7/APOA2/SERPINA3/APOC3/SERPINA10/SERPINA3-3/LOC525415/SERPINA11/LOC112445741/LOC784932/CCL26/SERPINA3-8/CCL17/SERPINA1/XCL1/OAS1Y/CCL8/APOC2/ANGPTL3/OAS1X/LOC107133155/LOC504773/SERPINA7/LOC107131803/CCL1/HRG/NLRP3/SERPIND1/CCL4/SERPINI2/OAS2/FETUB/AHSG/PCSK1N/LOC511695/ARHGAP45/CCL21/OAS1Z/VAV1/SYNGAP1/LOC519132/RASGRP2/IFI6/LOC508666/ARHGEF19/RASGEF1A/LOC511937/ARHGAP25/CYFIP2/NOL3/ARH…
leukocyte mediated immunity	GO PATHWAY	GO:0002443	118	2.42627e-06	0.00029132	0.575351	2.02945	4261	tags=43%, list=18%, signal=36%	LOC101903252/LOC112441499/LOC104968484/KLRC1/LOC100300716/IGLL1/LOC100297192/LOC100336869/LOC513869/LOC101905403/LOC618565/LOC112441987/LOC112441460/LOC112442062/LOC509005/LOC112446743/C4BPA/LOC100847738/LOC518224/IL21R/JSP.1/PRF1/MGC126945/BOLA-DQB/LOC100336795/IL2RB/LOC100300806/BOLA-NC1/LOC100848575/LOC100848331/LOC616942/ULBP17/TREM1/BOLA/BoLA/BOLA-DOA/KLRD1/CRTAM/LOC512672/CD1D/TNFRSF1B/BLA-…
leukocyte activation	GO PATHWAY	GO:0045321	184	3.49012e-06	0.000405087	0.524452	1.9371	3553	tags=39%, list=15%, signal=33%	HAVCR1/LOC101903252/MZB1/LOC112441499/CD79B/BPI/LOC104968484/LOC112443425/LOC100300716/IGLL1/LOC616977/LOC100297192/CD180/LOC112441987/LOC112441460/LOC112442062/IFNT3/LY6D/VSIG4/PLA2G2D4/CD27/PLA2G2D1/CD84/TREML2/CD79A/SLAMF7/IL27/LOC781778/LOC613822/BOLA-DQB/IL36B/LOC100300806/IFN-tau-c1/SLAMF1/LOC517016/SASH3/NFAM1/CXCR5/LOC787343/FER1L5/CD4/CD5/SIT1/LOC104973826/CD3E/TIGIT/LBP/ITK/LOC511937/TM…
lymphocyte mediated immunity	GO PATHWAY	GO:0002449	108	4.01033e-06	0.00045045	0.581739	2.02453	4261	tags=44%, list=18%, signal=37%	LOC101903252/LOC112441499/LOC104968484/KLRC1/LOC100300716/IGLL1/LOC100297192/LOC100336869/LOC513869/LOC101905403/LOC618565/LOC112441987/LOC112441460/LOC112442062/LOC509005/LOC112446743/C4BPA/LOC100847738/LOC518224/IL21R/JSP.1/MGC126945/BOLA-DQB/LOC100336795/IL2RB/LOC100300806/BOLA-NC1/LOC100848575/LOC100848331/LOC616942/ULBP17/BOLA/BoLA/BOLA-DOA/KLRD1/CRTAM/LOC512672/CD1D/TNFRSF1B/BLA-DQB/LOC7836…
immune response-regulating cell surface receptor signaling pathway	GO PATHWAY	GO:0002768	79	4.38236e-06	0.000476856	0.640405	2.12013	3441	tags=46%, list=14%, signal=39%	CD79B/LOC104968484/KLRC1/LOC100300716/LOC100336869/LOC513869/LOC101905403/LOC618565/SKINT1/LOC112446743/BTLA/LOC100847738/CD79A/GCSAM/LOC786065/C3AR1/THEMIS2/LOC100300806/CMKLR1/NFAM1/UBASH3A/TXK/LOC615223/PVRIG/BTN1A1/THEMIS/LOC100848575/ITK/TMIGD2/C5AR1/KLRD1/PRAM1/CD19/LAT2/LCK/CTLA4
immune response-regulating signaling pathway	GO PATHWAY	GO:0002764	104	4.81349e-06	0.000507896	0.590985	2.04451	3441	tags=38%, list=14%, signal=32%	CD79B/LOC104968484/KLRC1/LOC100300716/LOC100336869/LOC513869/LOC101905403/LOC618565/SKINT1/LOC112446743/BTLA/LOC100847738/TLR8/CD79A/GCSAM/LOC786065/C3AR1/THEMIS2/LOC100300806/CMKLR1/NFAM1/UBASH3A/TXK/LOC615223/PVRIG/TLR7/BTN1A1/THEMIS/LOC100848575/ITK/TLR10/TMIGD2/C5AR1/KLRD1/PRAM1/CD19/LAT2/LCK/CTLA4
regulation of T cell activation	GO PATHWAY	GO:0050863	71	6.4115e-06	0.000656613	0.648688	2.12497	5476	tags=61%, list=23%, signal=47%	LOC101903252/LOC112441499/LOC112443425/IGLL1/LOC100297192/LOC112441987/LOC112441460/LOC112442062/VSIG4/PLA2G2D4/CD27/PLA2G2D1/IL27/BOLA-DQB/IL36B/CD5/SIT1/LOC104973826/TIGIT/LOC511937/TNFRSF13C/LGALS9/PDCD1LG2/BOLA-DOA/PLA2G5/SPN/TNFAIP8L2/TNFRSF1B/BLA-DQB/LOC783680/CTLA4/IL4/BOLA-DOB/LAX1/BOLA-DMB/HHLA2/ICOS/CD274/SIRPA/BOLA-DQA5/CD86/BOLA-DYA/B2M
serine-type endopeptidase activity	GO PATHWAY	GO:0004252	139	7.19278e-06	0.000715579	0.553113	1.98811	2894	tags=34%, list=12%, signal=30%	PLG/F10/LOC508646/HP/LOC786126/PRSS57/KLKB1/LOC508858/PRSS45/HABP2/KLK9/LOC505326/AZU1/KLK15/KLK14/GZMA/KLK12/PROC/gzmA/F11/KLK8/LOC100140029/TPSB2/KLK10/LOC617313/LOC112442302/CELA1/PRSS36/KLK13/F2/PRSS53/TMPRSS6/CTRC/KLK4/PROZ/LOC112446756/C2/F9/TMPRSS11E/LOC617302/PRSS38/GZMK/PRSS37/CFB/PRSS22/HPN/MST1
negative regulation of catalytic activity	GO PATHWAY	GO:0043086	134	8.16916e-06	0.000790139	0.559484	1.9963	3059	tags=28%, list=13%, signal=24%	SERPINA3-7/APOA2/SERPINA3/APOC3/SERPINA10/SERPINA3-3/SAO/SERPINA11/LOC112445741/LOC784932/SPRY3/SERPINA3-8/SERPINA1/GCKR/GZMA/LOC100138645/gzmA/ANGPTL3/LOC107133155/SERPINA7/LOC107131803/HRG/SERPIND1/SERPINI2/FETUB/AHSG/PCSK1N/LOC511695/INCA1/LOC519132/IFI6/LOC511937/NOL3/SERPINA5/SERPINB4/PTPRO/SERPINH1
immune response-activating signaling pathway	GO PATHWAY	GO:0002757	101	8.66349e-06	0.000815305	0.587246	2.02105	3441	tags=38%, list=14%, signal=32%	CD79B/LOC104968484/KLRC1/LOC100300716/LOC100336869/LOC513869/LOC101905403/LOC618565/SKINT1/LOC112446743/LOC100847738/TLR8/CD79A/GCSAM/LOC786065/C3AR1/THEMIS2/LOC100300806/CMKLR1/NFAM1/UBASH3A/TXK/LOC615223/PVRIG/TLR7/BTN1A1/THEMIS/LOC100848575/ITK/TLR10/TMIGD2/C5AR1/KLRD1/PRAM1/CD19/LAT2/LCK/CTLA4
lymphocyte activation	GO PATHWAY	GO:0046649	167	9.27225e-06	0.000849631	0.515866	1.88759	3553	tags=40%, list=15%, signal=34%	LOC101903252/MZB1/LOC112441499/CD79B/LOC104968484/LOC112443425/LOC100300716/IGLL1/LOC616977/LOC100297192/CD180/LOC112441987/LOC112441460/LOC112442062/IFNT3/LY6D/VSIG4/PLA2G2D4/CD27/PLA2G2D1/CD84/TREML2/CD79A/SLAMF7/IL27/LOC781778/LOC613822/BOLA-DQB/IL36B/LOC100300806/IFN-tau-c1/SLAMF1/LOC517016/SASH3/NFAM1/CXCR5/LOC787343/CD4/CD5/SIT1/LOC104973826/CD3E/TIGIT/ITK/LOC511937/TMIGD2/TNFRSF13C/SLAMF6/…
wound healing	GO PATHWAY	GO:0042060	66	1.43513e-05	0.00128131	0.656139	2.11637	3104	tags=29%, list=13%, signal=25%	FGA/FGG/FGB/SERPINA10/F10/PROC/HRG/P2RY12/F2/SERPIND1/PROZ/TXK/F13A1/FER1L5/C15H11orf34/LOC511937/FERMT3/PDPN/SERPINC1
inflammatory response	GO PATHWAY	GO:0006954	156	1.52517e-05	0.00132766	0.515521	1.87762	6628	tags=50%, list=28%, signal=36%	C5/LOC525415/HP/CCL26/CXCR3/CCL17/S100A9/XCL1/CCL8/CXCL10/LOC504773/CCL1/S100A8/NLRP3/C3AR1/IL36B/CCL4/CMKLR1/CXCR6/CCR1/CCR5/CCL21/PTGER2/IL17A/IL17F/C3/LOC508666/LBP/TLR10/LOC511937/PF4/TBXA2R/XCL2/LOC107131209/C5AR1/TNFAIP8L2/PTGDR/C1RL/CIITA/CXCL11/TNFRSF1B/PYCARD/IL4/LOC100297044/NLRP12/C4A/CCL5/AGTR2/AOAH/NFKB2/CXCL9/LOC529196/SLAMF8/CCR4/TNFRSF4/CD200R1L/CLEC7A/NLRP1/SEMA7A/TYROBP/TLR5/NR1…
positive regulation of cell-cell adhesion	GO PATHWAY	GO:0022409	58	1.66082e-05	0.0013769	0.669291	2.10654	3553	tags=36%, list=15%, signal=31%	FGA/LOC101903252/LOC112441499/IGLL1/LOC100297192/LOC112441987/LOC112441460/LOC112442062/CD27/BOLA-DQB/IL36B/CD5/LOC104973826/LOC511937/TNFRSF13C/PDCD1LG2/PDPN/BOLA-DOA/BLA-DQB/LOC783680/IL4
negative regulation of hydrolase activity	GO PATHWAY	GO:0051346	85	1.64366e-05	0.0013769	0.608356	2.03893	2855	tags=33%, list=12%, signal=29%	SERPINA3-7/APOA2/SERPINA3/APOC3/SERPINA10/SERPINA3-3/SERPINA11/LOC112445741/LOC784932/SERPINA3-8/SERPINA1/ANGPTL3/LOC107133155/SERPINA7/LOC107131803/HRG/SERPIND1/SERPINI2/FETUB/AHSG/PCSK1N/LOC511695/LOC519132/IFI6/LOC511937/NOL3/SERPINA5/SERPINB4
immune response-activating cell surface receptor signaling pathway	GO PATHWAY	GO:0002429	75	1.83972e-05	0.00146312	0.640596	2.11144	3441	tags=47%, list=14%, signal=40%	CD79B/LOC104968484/KLRC1/LOC100300716/LOC100336869/LOC513869/LOC101905403/LOC618565/SKINT1/LOC112446743/LOC100847738/CD79A/GCSAM/LOC786065/C3AR1/THEMIS2/LOC100300806/CMKLR1/NFAM1/UBASH3A/TXK/LOC615223/PVRIG/BTN1A1/THEMIS/LOC100848575/ITK/TMIGD2/C5AR1/KLRD1/PRAM1/CD19/LAT2/LCK/CTLA4
regulation of multicellular organismal process	GO PATHWAY	GO:0051239	406	1.84886e-05	0.00146312	0.40679	1.63919	3441	tags=21%, list=14%, signal=18%	FGA/HAVCR1/APOC3/LOC101903252/MZB1/LOC112441499/BPI/LOC104968484/MAP6/LOC112443425/HES7/LOC100300716/IGLL1/LOC100297192/LOC112441987/LOC112441460/LOC112442062/VEGFD/SKINT1/VSIG4/APOC2/PLA2G2D4/CD27/PLA2G2D1/LOC107133155/CD84/TLR8/HRG/LOC786065/IL27/BOLA-DQB/F2/IL36B/LOC100300806/PANX2/CLSTN2/INSL5/ZFP69B/SASH3/NFAM1/BCL6/ADRB1/TXK/LOC615223/HES3/CD5/TLR7/CHRM2/SIT1/LOC104973826/AVPR2/BTN1A1/SLITR…
blood coagulation	GO PATHWAY	GO:0007596	45	2.23312e-05	0.00161994	0.710461	2.14135	1889	tags=29%, list=8%, signal=27%	FGA/FGG/FGB/SERPINA10/F10/PROC/HRG/P2RY12/F2/SERPIND1/PROZ/TXK/F13A1
hemostasis	GO PATHWAY	GO:0007599	45	2.23312e-05	0.00161994	0.710461	2.14135	1889	tags=29%, list=8%, signal=27%	FGA/FGG/FGB/SERPINA10/F10/PROC/HRG/P2RY12/F2/SERPIND1/PROZ/TXK/F13A1
regulation of plasma lipoprotein particle levels	GO PATHWAY	GO:0097006	13	2.15811e-05	0.00161994	0.868892	2.04298	864	tags=46%, list=4%, signal=45%	APOA2/LOC518526/APOC3/APOA5/APOC2/LOC107133155
positive regulation of immune response	GO PATHWAY	GO:0050778	183	2.11778e-05	0.00161994	0.519912	1.9205	3553	tags=36%, list=15%, signal=31%	C5/CD79B/LOC104968484/KLRC1/LOC100300716/LOC100336869/LOC513869/LOC101905403/LOC618565/SKINT1/LOC509005/VSIG4/LOC112446743/C4BPA/LOC100847738/TLR8/CD79A/GCSAM/LOC518224/JSP.1/LOC786065/MGC126945/ZBP1/LOC100336795/C3AR1/THEMIS2/LOC100300806/CMKLR1/SASH3/NFAM1/UBASH3A/TXK/BOLA-NC1/LOC615223/PVRIG/C2/TLR7/C3/BTN1A1/THEMIS/LOC100848575/LOC100848331/ITK/TLR10/LOC616942/LOC511937/TMIGD2/C8G/ULBP17/CFB/…
cell chemotaxis	GO PATHWAY	GO:0060326	78	2.41771e-05	0.00169885	0.619288	2.05007	4654	tags=45%, list=19%, signal=36%	LOC525415/CCL26/TAP/CCL17/VEGFD/S100A9/XCL1/CCL8/CXCL10/LOC504773/CCL1/LAP/LOC789175/S100A8/CCL4/CMKLR1/CCR6/CCR1/CCL21/LOC508666/LOC511937/PF4/XCL2/IL16/TREM1/CXCL11/VEGFC/IL4/LOC100297044/CCL5/FCER1G/CXCL9/LOC529196/SLAMF8/PDGFRB
protein-lipid complex	GO PATHWAY	GO:0032994	10	2.53706e-05	0.00169885	0.908137	1.97905	864	tags=70%, list=4%, signal=68%	APOA2/APOC3/APOB/APOA5/APOC4/APOC2/LOC107133155
plasma lipoprotein particle	GO PATHWAY	GO:0034358	10	2.53706e-05	0.00169885	0.908137	1.97905	864	tags=70%, list=4%, signal=68%	APOA2/APOC3/APOB/APOA5/APOC4/APOC2/LOC107133155
lipoprotein particle	GO PATHWAY	GO:1990777	10	2.53706e-05	0.00169885	0.908137	1.97905	864	tags=70%, list=4%, signal=68%	APOA2/APOC3/APOB/APOA5/APOC4/APOC2/LOC107133155
serine-type endopeptidase inhibitor activity	GO PATHWAY	GO:0004867	71	2.72999e-05	0.00179355	0.624384	2.04536	2205	tags=31%, list=9%, signal=28%	AMBP/SERPINA3-7/SERPINA3/ITIH1/SERPINA10/SERPINA3-3/SERPINA11/LOC112445741/ITIH2/LOC784932/SERPINA3-8/SERPINA1/LOC112448102/SERPINA7/LOC107131803/HRG/SERPIND1/SERPINI2/LOC511695/ITIH3/COL28A1/LOC519132
serine-type peptidase activity	GO PATHWAY	GO:0008236	148	2.80388e-05	0.00180798	0.515968	1.86374	2894	tags=32%, list=12%, signal=28%	PLG/F10/LOC508646/HP/LOC786126/PRSS57/KLKB1/LOC508858/PRSS45/HABP2/KLK9/LOC505326/AZU1/KLK15/KLK14/GZMA/KLK12/PROC/gzmA/F11/KLK8/LOC100140029/TPSB2/KLK10/LOC617313/LOC112442302/CELA1/PRSS36/KLK13/F2/PRSS53/TMPRSS6/CTRC/KLK4/PROZ/LOC112446756/C2/F9/TMPRSS11E/LOC617302/PRSS38/GZMK/PRSS37/CFB/PRSS22/HPN/MST1
serine hydrolase activity	GO PATHWAY	GO:0017171	149	3.03184e-05	0.00191943	0.513451	1.85602	2894	tags=32%, list=12%, signal=28%	PLG/F10/LOC508646/HP/LOC786126/PRSS57/KLKB1/LOC508858/PRSS45/HABP2/KLK9/LOC505326/AZU1/KLK15/KLK14/GZMA/KLK12/PROC/gzmA/F11/KLK8/LOC100140029/TPSB2/KLK10/LOC617313/LOC112442302/CELA1/PRSS36/KLK13/F2/PRSS53/TMPRSS6/CTRC/KLK4/PROZ/LOC112446756/C2/F9/TMPRSS11E/LOC617302/PRSS38/GZMK/PRSS37/CFB/PRSS22/HPN/MST1
regulation of leukocyte cell-cell adhesion	GO PATHWAY	GO:1903037	66	3.30653e-05	0.00205596	0.645593	2.08235	5476	tags=59%, list=23%, signal=46%	LOC101903252/LOC112441499/LOC112443425/IGLL1/LOC100297192/LOC112441987/LOC112441460/LOC112442062/VSIG4/PLA2G2D4/CD27/PLA2G2D1/BOLA-DQB/IL36B/CD5/LOC104973826/TIGIT/LOC511937/TNFRSF13C/LGALS9/PDCD1LG2/BOLA-DOA/PLA2G5/TNFAIP8L2/BLA-DQB/LOC783680/CTLA4/IL4/BOLA-DOB/LAX1/BOLA-DMB/HHLA2/ICOS/CD274/SIRPA/BOLA-DQA5/CD86/BOLA-DYA/B2M
coagulation	GO PATHWAY	GO:0050817	46	3.55809e-05	0.00213608	0.705343	2.12824	1889	tags=28%, list=8%, signal=26%	FGA/FGG/FGB/SERPINA10/F10/PROC/HRG/P2RY12/F2/SERPIND1/PROZ/TXK/F13A1
external side of plasma membrane	GO PATHWAY	GO:0009897	191	3.55263e-05	0.00213608	0.490254	1.82152	5035	tags=42%, list=21%, signal=33%	ASGR2/CD79B/ASGR1/LOC104968484/LOC100300716/ITGAD/LOC531521/SKINT1/LOC509005/CD27/IL13RA2/CD84/CD79A/ITGAM/IL21R/SLAMF7/JSP.1/LOC786065/MGC126945/LOC613822/LOC100336795/IL2RB/FOLR2/LOC100300806/ITGAL/LEPR/BOLA-NC1/LOC615223/CD4/C15H11orf34/AZGP1/TFR2/CD3E/IL12RB1/BTN1A1/IL2RG/LOC100848331/LOC616942/TMIGD2/ULBP17/TNFRSF13C/MS4A1/SLAMF6/TNFRSF9/ADA/CLEC4E/PDCD1LG2/BOLA/IL31RA/BoLA/GFRA1/SPN/CD3D/CD…
regulation of body fluid levels	GO PATHWAY	GO:0050878	51	4.09577e-05	0.00237691	0.68729	2.11987	1889	tags=25%, list=8%, signal=24%	FGA/FGG/FGB/SERPINA10/F10/PROC/HRG/P2RY12/F2/SERPIND1/PROZ/TXK/F13A1
leukocyte cell-cell adhesion	GO PATHWAY	GO:0007159	77	4.0562e-05	0.00237691	0.616499	2.03164	5476	tags=58%, list=23%, signal=45%	LOC101903252/LOC112441499/LOC112443425/IGLL1/LOC100297192/LOC112441987/LOC112441460/LOC112442062/S100A9/VSIG4/PLA2G2D4/CD27/PLA2G2D1/S100A8/BOLA-DQB/IL36B/CD5/LOC104973826/SELPLG/TIGIT/LOC511937/TNFRSF13C/FERMT3/LGALS9/PDCD1LG2/BOLA-DOA/PLA2G5/TNFAIP8L2/BLA-DQB/LOC783680/CTLA4/IL4/BOLA-DOB/LAX1/BOLA-DMB/SELL/SELP/HHLA2/ICOS/CD274/SIRPA/BOLA-DQA5/CD86/BOLA-DYA/B2M
positive regulation of cell adhesion	GO PATHWAY	GO:0045785	67	4.47154e-05	0.00255244	0.639581	2.07067	5476	tags=51%, list=23%, signal=39%	FGA/LOC101903252/LOC112441499/IGLL1/LOC100297192/LOC112441987/LOC112441460/LOC112442062/CD27/BOLA-DQB/IL36B/CD5/LOC104973826/LOC511937/TNFRSF13C/PDCD1LG2/PDPN/BOLA-DOA/TNFRSF18/BLA-DQB/LOC783680/IL4/BOLA-DOB/BOLA-DMB/TRIOBP/RELL2/HHLA2/ICOS/CD274/SIRPA/BOLA-DQA5/CD86/BOLA-DYA/B2M
response to wounding	GO PATHWAY	GO:0009611	71	5.01798e-05	0.00281816	0.612526	2.00652	2625	tags=24%, list=11%, signal=21%	FGA/FGG/FGB/SERPINA10/F10/PROC/HRG/P2RY12/F2/SERPIND1/PROZ/TXK/F13A1/FER1L5/C15H11orf34/LOC511937/FERMT3
lipid homeostasis	GO PATHWAY	GO:0055088	36	5.51456e-05	0.0029955	0.757867	2.18232	1844	tags=33%, list=8%, signal=31%	APOA2/APOC3/APOB/ANGPTL8/APOA5/MTTP/APOC4/ANGPTL3/LOC107133155/ACOXL/ABCG8/PNPLA1
chemotaxis	GO PATHWAY	GO:0006935	127	5.59182e-05	0.0029955	0.537153	1.90277	5817	tags=50%, list=24%, signal=38%	LOC525415/CCL26/TAP/CXCR3/CCL17/VEGFD/S100A9/XCL1/CCL8/CXCL10/LOC504773/CCL1/LAP/LOC789175/LOC112443512/S100A8/C3AR1/CCL4/CMKLR1/ACKR2/CCR6/CXCR6/CXCR5/CCR1/CCR5/XCR1/CCL21/LOC508666/LOC511937/PF4/XCL2/SEMA3D/IL16/TREM1/SEMA3F/CCR8/C5AR1/SEMA6C/CXCL11/VEGFC/FES/IL4/LOC100297044/SEMA4C/SEMA3A/PTAFR/CCL5/FCER1G/CXCL9/LOC529196/SLAMF8/PDGFRB/CCR4/CX3CR1/JAML/SEMA7A/SLIT3/SEMA4A/CCL24/CXCL16/CCL16/DE…
taxis	GO PATHWAY	GO:0042330	127	5.59182e-05	0.0029955	0.537153	1.90277	5817	tags=50%, list=24%, signal=38%	LOC525415/CCL26/TAP/CXCR3/CCL17/VEGFD/S100A9/XCL1/CCL8/CXCL10/LOC504773/CCL1/LAP/LOC789175/LOC112443512/S100A8/C3AR1/CCL4/CMKLR1/ACKR2/CCR6/CXCR6/CXCR5/CCR1/CCR5/XCR1/CCL21/LOC508666/LOC511937/PF4/XCL2/SEMA3D/IL16/TREM1/SEMA3F/CCR8/C5AR1/SEMA6C/CXCL11/VEGFC/FES/IL4/LOC100297044/SEMA4C/SEMA3A/PTAFR/CCL5/FCER1G/CXCL9/LOC529196/SLAMF8/PDGFRB/CCR4/CX3CR1/JAML/SEMA7A/SLIT3/SEMA4A/CCL24/CXCL16/CCL16/DE…
blood microparticle	GO PATHWAY	GO:0072562	27	5.74374e-05	0.00303026	0.795503	2.19519	1937	tags=52%, list=8%, signal=48%	ALB/APOA2/GC/HBG/AFM/LOC104968484/LOC100300716/LOC107131172/APOA5/HRG/LOC100140503/LOC100300806/AHSG/LOC112446756
leukocyte chemotaxis	GO PATHWAY	GO:0030595	64	6.99929e-05	0.00363754	0.639377	2.05681	4625	tags=48%, list=19%, signal=39%	LOC525415/CCL26/CCL17/VEGFD/S100A9/XCL1/CCL8/CXCL10/LOC504773/CCL1/S100A8/CCL4/CMKLR1/CCR6/CCR1/CCL21/LOC508666/LOC511937/PF4/XCL2/IL16/TREM1/CXCL11/VEGFC/IL4/LOC100297044/CCL5/FCER1G/CXCL9/LOC529196/SLAMF8
adaptive immune response based on somatic recombination of immune receptors built from immunoglobulin superfamily domains	GO PATHWAY	GO:0002460	97	7.33789e-05	0.00375743	0.565199	1.93536	4645	tags=45%, list=19%, signal=37%	LOC101903252/LOC112441499/LOC104968484/LOC100300716/IGLL1/LOC100297192/LOC112441987/LOC112441460/LOC112442062/LOC509005/C4BPA/LOC518224/IL21R/JSP.1/IL27/MGC126945/BOLA-DQB/LOC100336795/IL2RB/LOC100300806/BOLA-NC1/LOC100848331/LOC616942/LOC511937/ULBP17/SLAMF6/BOLA/BoLA/BOLA-DOA/LOC512672/CD1D/TNFRSF1B/BLA-DQB/LOC783680/IL4/IL5RA/BOLA-DOB/IL9R/LOC100848282/BOLA-DMB/FCER1G/KLHL6/LOC785982/LOC512286
response to bacterium	GO PATHWAY	GO:0009617	121	8.2207e-05	0.00413626	0.536674	1.89275	3328	tags=38%, list=14%, signal=33%	TF/BPI/LOC100300237/LOC104968484/LOC100300716/LOC100300483/LOC100297248/CD180/TAP/LOC407163/SLPI/S100A9/CXCL10/LAP/LOC104968634/LOC789175/S100A8/PI3/IL36B/LOC100336282/LOC100300806/LOC515676/PALM3/LOC781146/CATHL5/GSDMA/LYZ2/LOC100336443/MPEG1/LBP/LOC112446693/RNASE6/TLR10/PF4/LOC100847724/LOC100848100/LOC781710/WFDC5/LOC785803/LY86/PDCD1LG2/TREM1/SPN/CHGA/CXCL11/LOC100296618
negative regulation of molecular function	GO PATHWAY	GO:0044092	174	8.31529e-05	0.00413626	0.497036	1.82101	3080	tags=24%, list=13%, signal=21%	SERPINA3-7/APOA2/SERPINA3/APOC3/SERPINA10/SERPINA3-3/SAO/SERPINA11/LOC112445741/LOC784932/SPRY3/SERPINA3-8/SERPINA1/GCKR/GZMA/LOC100138645/gzmA/ANGPTL3/LOC107133155/SERPINA7/LOC107131803/HRG/SERPIND1/KCNRG/SERPINI2/FETUB/CBARP/AHSG/PCSK1N/LOC511695/INCA1/LOC519132/TRIM40/IFI6/LOC511937/NOL3/SERPINA5/SERPINB4/PTPRO/SERPINH1/SUFU
defense response to virus	GO PATHWAY	GO:0051607	38	8.47942e-05	0.0041585	0.729393	2.12343	3553	tags=58%, list=15%, signal=49%	LOC112441507/OAS1Y/OAS1X/LOC100298356/TLR8/APOBEC3Z2/RNASEL/LOC100139670/OAS2/MX1/SLFN11/OAS1Z/TLR7/SAMHD1/IFIT3/ISG20/IFIT2/LOC112441484/OASL/IFITM2/LOC618737/IL4
positive regulation of lymphocyte activation	GO PATHWAY	GO:0051251	69	8.74047e-05	0.00422699	0.621364	2.02977	5747	tags=54%, list=24%, signal=41%	LOC101903252/LOC112441499/LOC104968484/LOC100300716/IGLL1/LOC100297192/LOC112441987/LOC112441460/LOC112442062/CD27/BOLA-DQB/IL36B/LOC100300806/SASH3/CD5/LOC104973826/LOC511937/TNFRSF13C/PDCD1LG2/BOLA-DOA/BLA-DQB/LOC783680/IL4/BOLA-DOB/BOLA-DMB/HHLA2/ICOS/CD274/CLEC7A/SIRPA/BOLA-DQA5/TYROBP/CD86/BOLA-DYA/B2M/BOLA-DMA/LOC101902742
positive regulation of leukocyte activation	GO PATHWAY	GO:0002696	75	9.6762e-05	0.00455304	0.613445	2.02195	5747	tags=52%, list=24%, signal=40%	HAVCR1/LOC101903252/LOC112441499/LOC104968484/LOC100300716/IGLL1/LOC100297192/LOC112441987/LOC112441460/LOC112442062/CD27/BOLA-DQB/IL36B/LOC100300806/SASH3/CD5/LOC104973826/LBP/LOC511937/TNFRSF13C/PDCD1LG2/BOLA-DOA/BLA-DQB/LOC783680/IL4/BOLA-DOB/BOLA-DMB/HHLA2/ICOS/CD274/CLEC7A/SIRPA/BOLA-DQA5/TYROBP/CD86/BOLA-DYA/B2M/BOLA-DMA/LOC101902742
positive regulation of cell activation	GO PATHWAY	GO:0050867	75	9.6762e-05	0.00455304	0.613445	2.02195	5747	tags=52%, list=24%, signal=40%	HAVCR1/LOC101903252/LOC112441499/LOC104968484/LOC100300716/IGLL1/LOC100297192/LOC112441987/LOC112441460/LOC112442062/CD27/BOLA-DQB/IL36B/LOC100300806/SASH3/CD5/LOC104973826/LBP/LOC511937/TNFRSF13C/PDCD1LG2/BOLA-DOA/BLA-DQB/LOC783680/IL4/BOLA-DOB/BOLA-DMB/HHLA2/ICOS/CD274/CLEC7A/SIRPA/BOLA-DQA5/TYROBP/CD86/BOLA-DYA/B2M/BOLA-DMA/LOC101902742
amino acid transmembrane transport	GO PATHWAY	GO:0003333	43	0.000101592	0.00471656	-0.630976	-2.00538	1125	tags=14%, list=5%, signal=13%	SLC36A3/SLC1A7/SLC38A3/SLC38A11/LOC506670/LOC518422
extrinsic apoptotic signaling pathway via death domain receptors	GO PATHWAY	GO:0008625	16	0.000103293	0.00473245	0.814562	2.00284	923	tags=12%, list=4%, signal=12%	FGA/TNF
ERK1 and ERK2 cascade	GO PATHWAY	GO:0070371	49	0.000114242	0.00509298	0.669767	2.04452	2349	tags=24%, list=10%, signal=22%	FGA/LOC525415/CCL26/CCL17/XCL1/CCL8/LOC504773/CCL1/CCL4/CCL21/CD4/LOC508666
regulation of ERK1 and ERK2 cascade	GO PATHWAY	GO:0070372	49	0.000114242	0.00509298	0.669767	2.04452	2349	tags=24%, list=10%, signal=22%	FGA/LOC525415/CCL26/CCL17/XCL1/CCL8/LOC504773/CCL1/CCL4/CCL21/CD4/LOC508666
positive regulation of ERK1 and ERK2 cascade	GO PATHWAY	GO:0070374	46	0.00011555	0.00509298	0.676332	2.04071	2349	tags=26%, list=10%, signal=24%	FGA/LOC525415/CCL26/CCL17/XCL1/CCL8/LOC504773/CCL1/CCL4/CCL21/CD4/LOC508666
regulation of catalytic activity	GO PATHWAY	GO:0050790	471	0.000123091	0.00535752	0.3889	1.57785	3385	tags=18%, list=14%, signal=16%	SERPINA3-7/APOA2/SERPINA3/APOC3/SERPINA10/SERPINA3-3/SAO/LOC525415/SERPINA11/GUCA1A/LOC112445741/LOC784932/LEP/CCL26/SPRY3/SERPINA3-8/CCL17/SERPINA1/CCNA1/XCL1/GCKR/GZMA/OAS1Y/LOC100138645/CCL8/gzmA/APOC2/ANGPTL3/OAS1X/LOC107133155/LOC504773/SERPINA7/LOC107131803/CCL1/HRG/ERBB4/NLRP3/SERPIND1/CCL4/SERPINI2/OAS2/FETUB/AHSG/PCSK1N/LOC511695/INCA1/ARHGAP45/CCL21/OAS1Z/VAV1/DYNAP/SYNGAP1/LOC519132/GU…
immunoglobulin mediated immune response	GO PATHWAY	GO:0016064	48	0.00013736	0.00583277	0.680847	2.06483	4261	tags=50%, list=18%, signal=41%	LOC101903252/LOC112441499/LOC104968484/LOC100300716/IGLL1/LOC100297192/LOC112441987/LOC112441460/LOC112442062/C4BPA/LOC518224/IL21R/BOLA-DQB/IL2RB/LOC100300806/BOLA-DOA/BLA-DQB/LOC783680/IL4/IL5RA/BOLA-DOB/IL9R/BOLA-DMB/FCER1G
B cell mediated immunity	GO PATHWAY	GO:0019724	48	0.00013736	0.00583277	0.680847	2.06483	4261	tags=50%, list=18%, signal=41%	LOC101903252/LOC112441499/LOC104968484/LOC100300716/IGLL1/LOC100297192/LOC112441987/LOC112441460/LOC112442062/C4BPA/LOC518224/IL21R/BOLA-DQB/IL2RB/LOC100300806/BOLA-DOA/BLA-DQB/LOC783680/IL4/IL5RA/BOLA-DOB/IL9R/BOLA-DMB/FCER1G
side of membrane	GO PATHWAY	GO:0098552	263	0.000160506	0.00673353	0.422713	1.6308	5088	tags=36%, list=21%, signal=28%	ASGR2/CD79B/ASGR1/LOC104968484/LOC100300716/ITGAD/LOC531521/SKINT1/LOC509005/CD27/IL13RA2/CD84/CD79A/ITGAM/IL21R/SLAMF7/JSP.1/LOC786065/MGC126945/LOC613822/LOC100336795/IL2RB/FOLR2/LOC100300806/ITGAL/LEPR/GNA14/BOLA-NC1/PTK6/LOC615223/CD4/C15H11orf34/AZGP1/TFR2/CD3E/IL12RB1/BTN1A1/ZAP70/IL2RG/LOC100848331/LOC616942/TMIGD2/KCNAB2/GNB3/ULBP17/TNFRSF13C/MS4A1/SLAMF6/CHMP4C/TNFRSF9/ADA/CLEC4E/PDCD1LG…
positive regulation of T cell activation	GO PATHWAY	GO:0050870	53	0.000167322	0.0068543	0.632194	1.97155	5673	tags=57%, list=24%, signal=43%	LOC101903252/LOC112441499/IGLL1/LOC100297192/LOC112441987/LOC112441460/LOC112442062/CD27/BOLA-DQB/IL36B/CD5/LOC104973826/LOC511937/TNFRSF13C/PDCD1LG2/BOLA-DOA/BLA-DQB/LOC783680/IL4/BOLA-DOB/BOLA-DMB/HHLA2/ICOS/CD274/SIRPA/BOLA-DQA5/CD86/BOLA-DYA/B2M/BOLA-DMA
positive regulation of leukocyte cell-cell adhesion	GO PATHWAY	GO:1903039	53	0.000167322	0.0068543	0.632194	1.97155	5673	tags=57%, list=24%, signal=43%	LOC101903252/LOC112441499/IGLL1/LOC100297192/LOC112441987/LOC112441460/LOC112442062/CD27/BOLA-DQB/IL36B/CD5/LOC104973826/LOC511937/TNFRSF13C/PDCD1LG2/BOLA-DOA/BLA-DQB/LOC783680/IL4/BOLA-DOB/BOLA-DMB/HHLA2/ICOS/CD274/SIRPA/BOLA-DQA5/CD86/BOLA-DYA/B2M/BOLA-DMA
response to virus	GO PATHWAY	GO:0009615	41	0.000173649	0.00696272	0.697643	2.06648	3553	tags=54%, list=15%, signal=46%	LOC112441507/OAS1Y/OAS1X/LOC100298356/TLR8/APOBEC3Z2/RNASEL/LOC100139670/OAS2/MX1/SLFN11/OAS1Z/TLR7/SAMHD1/IFIT3/ISG20/IFIT2/LOC112441484/OASL/IFITM2/LOC618737/IL4
lipoprotein particle receptor binding	GO PATHWAY	GO:0070325	10	0.000173968	0.00696272	0.881429	1.92085	864	tags=40%, list=4%, signal=39%	APOA2/APOC3/APOB/LOC107133155
immune effector process	GO PATHWAY	GO:0002252	194	0.000183593	0.00726443	0.465313	1.72987	4261	tags=41%, list=18%, signal=34%	C5/LOC101903252/LOC112441499/LOC104968484/KLRC1/LOC100300716/IGLL1/LOC616977/LOC100297192/LOC100336869/LOC513869/LOC101905403/LOC618565/CD180/LOC112441987/LOC112441460/LOC112442062/IFNT3/LOC509005/VSIG4/LOC112446743/C4BPA/LOC100847738/LOC518224/IL21R/JSP.1/IL27/PRF1/MGC126945/LOC781778/BOLA-DQB/LOC100336795/IL2RB/LOC100300806/IFN-tau-c1/LOC517016/SASH3/BOLA-NC1/LOC787343/FER1L5/C2/C3/LOC100848575…
endopeptidase activity	GO PATHWAY	GO:0004175	331	0.00019811	0.00775077	0.409374	1.61238	3388	tags=23%, list=14%, signal=20%	PLG/F10/LOC508646/MEP1B/ADAM12/HP/LOC786126/PRSS57/KLKB1/LOC508858/PRSS45/HABP2/KLK9/LOC505326/AZU1/KLK15/KLK14/LOC531521/PHEX/GZMA/KLK12/PROC/CTSW/gzmA/F11/KLK8/CAPN8/LOC100140029/TPSB2/KLK10/ADAMTS16/LOC617313/LOC112442302/CELA1/PRSS36/KLK13/F2/CAPN14/PRSS53/TMPRSS6/CTRC/KLK4/CAPN13/PROZ/ADAM32/LOC112446756/PSMB8/USP18/MMP3/C2/F9/TMPRSS11E/LOC617302/PRSS38/ESPL1/USP35/GZMK/ADAMTS5/PRSS37/MMP9/C…
negative regulation of multicellular organismal process	GO PATHWAY	GO:0051241	93	0.000212886	0.00823632	0.559499	1.89764	5372	tags=38%, list=22%, signal=29%	FGA/APOC3/BPI/LOC112443425/VSIG4/APOC2/PLA2G2D4/PLA2G2D1/LOC107133155/CD84/HRG/TIGIT/LOC511937/LGALS9/SEMA3D/HPN/PDCD1LG2/SEMA3F/PLA2G5/TNFAIP8L2/SEMA6C/CTLA4/IL4/SEMA4C/SEMA3A/LAX1/HHLA2/CD274/SEMA7A/PLAU/KNG1/TYROBP/CD86/SEMA4A/BANK1
cholesterol homeostasis	GO PATHWAY	GO:0042632	18	0.000224528	0.00849789	0.804323	2.02535	1666	tags=44%, list=7%, signal=41%	APOA2/APOC3/APOB/APOA5/MTTP/ANGPTL3/LOC107133155/ABCG8
sterol homeostasis	GO PATHWAY	GO:0055092	18	0.000224528	0.00849789	0.804323	2.02535	1666	tags=44%, list=7%, signal=41%	APOA2/APOC3/APOB/APOA5/MTTP/ANGPTL3/LOC107133155/ABCG8
granulocyte chemotaxis	GO PATHWAY	GO:0071621	51	0.00027242	0.0101996	0.649571	2.00354	4575	tags=47%, list=19%, signal=38%	LOC525415/CCL26/CCL17/S100A9/XCL1/CCL8/CXCL10/LOC504773/CCL1/S100A8/CCL4/CMKLR1/CCL21/LOC508666/LOC511937/PF4/XCL2/TREM1/CXCL11/IL4/LOC100297044/CCL5/FCER1G/CXCL9
complement activation	GO PATHWAY	GO:0006956	23	0.000291518	0.0107986	0.75508	2.00616	4462	tags=74%, list=19%, signal=60%	C5/LOC104968484/LOC100300716/VSIG4/C4BPA/LOC518224/LOC100300806/C2/C3/C8G/CFB/LOC107131209/C1S/C1RL/C4A/LOC781663/C1R
cell adhesion	GO PATHWAY	GO:0007155	430	0.000308292	0.0112997	0.377028	1.52476	3553	tags=21%, list=15%, signal=19%	FGA/VTN/LOC101903252/LOC112441499/ICAM5/NRCAM/NCAN/LOC112443425/IGLL1/LOC100297192/MYOT/ITGAD/LOC112441987/LOC112441460/LOC112442062/CDHR3/S100A9/PCDH20/ACAN/VSIG4/IGDCC3/PLA2G2D4/CD27/PLA2G2D1/DSG1/ITGAM/LOC112447438/CDSN/LOC618463/SUSD5/S100A8/CDH22/PCDHB1/EPDR1/BOLA-DQB/IL36B/CDHR2/FOLR2/IGSF11/CLSTN2/CDH26/IBSP/MYPN/ITGAL/ITGBL1/ADAM32/CEACAM20/CD4/CD5/LOC104968501/C15H11orf34/LOC104973826/LO…
negative regulation of extrinsic apoptotic signaling pathway	GO PATHWAY	GO:2001237	15	0.000344301	0.0123593	0.789162	1.92791	302	tags=13%, list=1%, signal=13%	FGA/EYA2
regulation of response to external stimulus	GO PATHWAY	GO:0032101	150	0.000342341	0.0123593	0.478959	1.73535	3409	tags=25%, list=14%, signal=22%	FGA/KLRC1/LEP/LOC100336869/LOC513869/LOC101905403/LOC618565/CD180/VEGFD/XCL1/VSIG4/LOC112446743/LOC100847738/TLR8/HRG/ZBP1/NLRP3/F2/CMKLR1/CCR6/CCR1/TLR7/SAMHD1/LOC100848575/TLR10/LOC511937/XCL2/SEMA3D/LY86/IL16/SEMA3F/KLRD1/SERPINC1/CRTAM/TNFAIP8L2/SEMA6C/TNFRSF1B/VEGFC
homotypic cell-cell adhesion	GO PATHWAY	GO:0034109	13	0.000352169	0.0123864	0.808998	1.90216	2	tags=8%, list=0%, signal=8%	FGA
chemical homeostasis	GO PATHWAY	GO:0048878	228	0.000351144	0.0123864	0.426871	1.62522	1969	tags=15%, list=8%, signal=14%	HPX/TF/APOA2/APOC3/APOB/ANGPTL8/CNNM1/MBL2/HAMP/CL43/ATP12A/APOA5/MTTP/ATP4B/MBL1/SLC9A4/GCKR/APOC4/ANGPTL3/SLC39A12/RHCG/LOC107133155/UNC80/ATP13A4/ACOXL/ATP1B2/SLC4A11/HKDC1/TRPC5/ABCG8/SLC24A1/PNPLA1/SLC34A3/ATP4A
negative regulation of proteolysis	GO PATHWAY	GO:0045861	70	0.000364269	0.0126839	0.577379	1.88617	3059	tags=34%, list=13%, signal=30%	SERPINA3-7/SERPINA3/SERPINA10/SERPINA3-3/SERPINA11/LOC112445741/LOC784932/SERPINA3-8/SERPINA1/SERPINA7/LOC107131803/HRG/SERPIND1/SERPINI2/FETUB/AHSG/PCSK1N/LOC511695/LOC519132/IFI6/NOL3/SERPINA5/SERPINB4/SERPINH1
regulation of lipase activity	GO PATHWAY	GO:0060191	10	0.000375396	0.0129419	0.864181	1.88326	864	tags=50%, list=4%, signal=48%	APOA2/APOC3/APOC2/ANGPTL3/LOC107133155
antigen receptor-mediated signaling pathway	GO PATHWAY	GO:0050851	48	0.000382698	0.0129574	0.654458	1.9848	5442	tags=62%, list=23%, signal=48%	CD79B/LOC104968484/LOC100300716/SKINT1/CD79A/GCSAM/LOC786065/THEMIS2/LOC100300806/NFAM1/UBASH3A/TXK/LOC615223/PVRIG/BTN1A1/THEMIS/ITK/TMIGD2/PRAM1/CD19/LAT2/LCK/CTLA4/LAX1/KLHL6/LOC107131749/FYN/LIME1/PTPRC/BTK
extrinsic apoptotic signaling pathway	GO PATHWAY	GO:0097191	46	0.00038329	0.0129574	0.647355	1.95327	1202	tags=11%, list=5%, signal=10%	FGA/EYA2/BCL2L10/TNF/LOC101905933
cell-cell adhesion	GO PATHWAY	GO:0098609	292	0.00038855	0.0130089	0.409595	1.59881	3553	tags=23%, list=15%, signal=20%	FGA/LOC101903252/LOC112441499/ICAM5/NRCAM/LOC112443425/IGLL1/LOC100297192/MYOT/ITGAD/LOC112441987/LOC112441460/LOC112442062/CDHR3/S100A9/PCDH20/VSIG4/IGDCC3/PLA2G2D4/CD27/PLA2G2D1/DSG1/ITGAM/LOC112447438/CDSN/S100A8/CDH22/PCDHB1/BOLA-DQB/IL36B/CDHR2/IGSF11/CLSTN2/CDH26/MYPN/ITGAL/CEACAM20/CD5/LOC104968501/LOC104973826/PRTG/CEL/CD2/SELPLG/TIGIT/PCDHGB4/LOC511937/LOC100848799/TNFRSF13C/FERMT3/LGALS…
chemokine receptor binding	GO PATHWAY	GO:0042379	50	0.000456919	0.0151523	0.638912	1.9548	3577	tags=36%, list=15%, signal=31%	LOC525415/CCL26/TAP/CCL17/XCL1/CCL8/CXCL10/LOC504773/CCL1/LAP/LOC789175/CCL4/CCL21/LOC508666/PF4/XCL2/CXCL11/LOC100297044
regulation of peptidase activity	GO PATHWAY	GO:0052547	88	0.000470985	0.0154714	0.553647	1.86666	3059	tags=31%, list=13%, signal=27%	SERPINA3-7/SERPINA3/SERPINA10/SERPINA3-3/SERPINA11/LOC112445741/LOC784932/SERPINA3-8/SERPINA1/SERPINA7/LOC107131803/HRG/NLRP3/SERPIND1/SERPINI2/FETUB/AHSG/PCSK1N/LOC511695/LOC519132/IFI6/CYFIP2/NOL3/SERPINA5/SERPINB4/PSME1/SERPINH1
positive regulation of secretion by cell	GO PATHWAY	GO:1903532	17	0.000483797	0.0157437	0.77093	1.92119	2935	tags=29%, list=12%, signal=26%	FGA/NMB/FFAR1/RAB27B/CADPS
neutrophil chemotaxis	GO PATHWAY	GO:0030593	44	0.000500466	0.0161354	0.668052	1.99848	4575	tags=48%, list=19%, signal=39%	LOC525415/CCL26/CCL17/S100A9/XCL1/CCL8/CXCL10/LOC504773/CCL1/S100A8/CCL4/CCL21/LOC508666/PF4/XCL2/TREM1/CXCL11/LOC100297044/CCL5/FCER1G/CXCL9
CCR chemokine receptor binding	GO PATHWAY	GO:0048020	34	0.000514885	0.016448	0.706209	2.02192	2726	tags=41%, list=11%, signal=37%	LOC525415/CCL26/TAP/CCL17/XCL1/CCL8/LOC504773/CCL1/LAP/LOC789175/CCL4/CCL21/LOC508666/XCL2
regulation of extrinsic apoptotic signaling pathway	GO PATHWAY	GO:2001236	19	0.000537837	0.0166024	0.767746	1.9629	302	tags=11%, list=1%, signal=10%	FGA/EYA2
hormone transport	GO PATHWAY	GO:0009914	16	0.000538792	0.0166024	0.778897	1.91515	3283	tags=50%, list=14%, signal=43%	FGA/NMB/HNF1A/HNF1B/FFAR1/LOC511937/SCG5/CHGA
hormone secretion	GO PATHWAY	GO:0046879	16	0.000538792	0.0166024	0.778897	1.91515	3283	tags=50%, list=14%, signal=43%	FGA/NMB/HNF1A/HNF1B/FFAR1/LOC511937/SCG5/CHGA
regulation of endopeptidase activity	GO PATHWAY	GO:0052548	86	0.00053731	0.0166024	0.55613	1.8652	3059	tags=31%, list=13%, signal=28%	SERPINA3-7/SERPINA3/SERPINA10/SERPINA3-3/SERPINA11/LOC112445741/LOC784932/SERPINA3-8/SERPINA1/SERPINA7/LOC107131803/HRG/NLRP3/SERPIND1/SERPINI2/FETUB/AHSG/PCSK1N/LOC511695/LOC519132/IFI6/CYFIP2/NOL3/SERPINA5/SERPINB4/PSME1/SERPINH1
regulation of hormone levels	GO PATHWAY	GO:0010817	64	0.000652185	0.019747	0.596111	1.91762	2501	tags=23%, list=10%, signal=21%	FGA/CYP1A2/ADH1C/ADH6/CRYM/NMB/HNF1A/CGA/CYP24A1/HNF1B/IYD/CYP27C1/FFAR1/CYP27A1/LOC511937
T cell activation	GO PATHWAY	GO:0042110	129	0.000650118	0.019747	0.484949	1.72011	4615	tags=47%, list=19%, signal=38%	LOC101903252/LOC112441499/LOC112443425/IGLL1/LOC616977/LOC100297192/LOC112441987/LOC112441460/LOC112442062/IFNT3/VSIG4/PLA2G2D4/CD27/PLA2G2D1/CD84/TREML2/SLAMF7/IL27/LOC781778/LOC613822/BOLA-DQB/IL36B/IFN-tau-c1/LOC517016/LOC787343/CD4/CD5/SIT1/LOC104973826/CD3E/TIGIT/ITK/LOC511937/TNFRSF13C/SLAMF6/LGALS9/ADA/PDCD1LG2/BOLA-DOA/PLA2G5/SPN/CD3D/TNFAIP8L2/TNFRSF1B/BLA-DQB/LOC783680/LCK/CTLA4/LY9/IFN…
negative regulation of peptidase activity	GO PATHWAY	GO:0010466	66	0.000684988	0.0205614	0.590321	1.90407	3059	tags=36%, list=13%, signal=32%	SERPINA3-7/SERPINA3/SERPINA10/SERPINA3-3/SERPINA11/LOC112445741/LOC784932/SERPINA3-8/SERPINA1/SERPINA7/LOC107131803/HRG/SERPIND1/SERPINI2/FETUB/AHSG/PCSK1N/LOC511695/LOC519132/IFI6/NOL3/SERPINA5/SERPINB4/SERPINH1
negative regulation of endopeptidase activity	GO PATHWAY	GO:0010951	64	0.000713208	0.0212256	0.59324	1.90839	3059	tags=38%, list=13%, signal=33%	SERPINA3-7/SERPINA3/SERPINA10/SERPINA3-3/SERPINA11/LOC112445741/LOC784932/SERPINA3-8/SERPINA1/SERPINA7/LOC107131803/HRG/SERPIND1/SERPINI2/FETUB/AHSG/PCSK1N/LOC511695/LOC519132/IFI6/NOL3/SERPINA5/SERPINB4/SERPINH1
platelet activation	GO PATHWAY	GO:0030168	22	0.000758908	0.0223942	0.768945	2.03073	1877	tags=27%, list=8%, signal=25%	FGA/FGG/FGB/HRG/F2/TXK
regulation of wound healing	GO PATHWAY	GO:0061041	15	0.00084768	0.0248035	0.765386	1.86982	1318	tags=20%, list=5%, signal=19%	FGA/HRG/F2
platelet aggregation	GO PATHWAY	GO:0070527	10	0.000875217	0.0253959	0.843732	1.83869	2	tags=10%, list=0%, signal=10%	FGA
chemokine-mediated signaling pathway	GO PATHWAY	GO:0070098	37	0.00094287	0.0266916	0.672874	1.94866	3577	tags=41%, list=15%, signal=35%	LOC525415/CCL26/CCL17/XCL1/CCL8/CXCL10/LOC504773/CCL1/CCL4/CCL21/LOC508666/PF4/XCL2/CXCL11/LOC100297044
response to chemokine	GO PATHWAY	GO:1990868	37	0.00094287	0.0266916	0.672874	1.94866	3577	tags=41%, list=15%, signal=35%	LOC525415/CCL26/CCL17/XCL1/CCL8/CXCL10/LOC504773/CCL1/CCL4/CCL21/LOC508666/PF4/XCL2/CXCL11/LOC100297044
cellular response to chemokine	GO PATHWAY	GO:1990869	37	0.00094287	0.0266916	0.672874	1.94866	3577	tags=41%, list=15%, signal=35%	LOC525415/CCL26/CCL17/XCL1/CCL8/CXCL10/LOC504773/CCL1/CCL4/CCL21/LOC508666/PF4/XCL2/CXCL11/LOC100297044
regulation of apoptotic signaling pathway	GO PATHWAY	GO:2001233	40	0.000961416	0.0269972	0.633726	1.8629	302	tags=5%, list=1%, signal=5%	FGA/EYA2
organic acid transmembrane transport	GO PATHWAY	GO:1903825	57	0.00100827	0.0278635	-0.592874	-1.98187	1161	tags=16%, list=5%, signal=15%	LOC529399/SLC25A32/MPC1L/SLC36A3/SLC1A7/SLC38A3/SLC38A11/LOC506670/LOC518422
carboxylic acid transmembrane transport	GO PATHWAY	GO:1905039	57	0.00100827	0.0278635	-0.592874	-1.98187	1161	tags=16%, list=5%, signal=15%	LOC529399/SLC25A32/MPC1L/SLC36A3/SLC1A7/SLC38A3/SLC38A11/LOC506670/LOC518422
intracellular iron ion homeostasis	GO PATHWAY	GO:0006879	19	0.00103222	0.0283007	0.746006	1.90732	265	tags=16%, list=1%, signal=16%	HPX/TF/HAMP
viral genome replication	GO PATHWAY	GO:0019079	17	0.00125019	0.034009	0.737062	1.83679	3041	tags=59%, list=13%, signal=51%	OAS1Y/OAS1X/APOBEC3Z2/RNASEL/OAS2/OAS1Z/ISG20/LOC112441484/OASL/IFITM2
regulation of response to wounding	GO PATHWAY	GO:1903034	16	0.00134345	0.0362627	0.759493	1.86744	1318	tags=19%, list=5%, signal=18%	FGA/HRG/F2
mononuclear cell migration	GO PATHWAY	GO:0071674	45	0.0014263	0.038203	0.621748	1.87397	3577	tags=42%, list=15%, signal=36%	LOC525415/CCL26/CCL17/XCL1/CCL8/LOC504773/GCSAM/CCL1/CCL4/CMKLR1/TBX21/CCR6/CCR1/CCL21/LOC508666/XCL2/SPN/IL4/LOC100297044
regulation of peptide secretion	GO PATHWAY	GO:0002791	10	0.00146446	0.0386306	0.831757	1.8126	2	tags=10%, list=0%, signal=10%	FGA
regulation of peptide hormone secretion	GO PATHWAY	GO:0090276	10	0.00146446	0.0386306	0.831757	1.8126	2	tags=10%, list=0%, signal=10%	FGA
immunoglobulin production	GO PATHWAY	GO:0002377	37	0.00147945	0.0387327	0.662439	1.91844	1762	tags=30%, list=7%, signal=28%	LOC101903252/LOC112441499/VPREB3/IGLL1/LOC100297192/LOC100847119/LOC112441987/LOC112441460/LOC112442062/BOLA-DQB/SASH3
N-acyltransferase activity	GO PATHWAY	GO:0016410	56	0.00155335	0.040364	-0.585101	-1.95493	560	tags=7%, list=2%, signal=7%	GLYATL3/NAT8L/ALAS2/LOC518623
cholesterol transport	GO PATHWAY	GO:0030301	12	0.0016065	0.0414359	0.803569	1.85683	409	tags=25%, list=2%, signal=25%	APOA2/APOB/APOA5
lymphocyte migration	GO PATHWAY	GO:0072676	35	0.0016709	0.04216	0.66761	1.91542	3061	tags=43%, list=13%, signal=37%	LOC525415/CCL26/CCL17/XCL1/CCL8/LOC504773/GCSAM/CCL1/CCL4/TBX21/CCR6/CCL21/LOC508666/XCL2/SPN
regulation of viral genome replication	GO PATHWAY	GO:0045069	15	0.00167065	0.04216	0.745544	1.82135	3041	tags=67%, list=13%, signal=58%	OAS1Y/OAS1X/APOBEC3Z2/RNASEL/OAS2/OAS1Z/ISG20/LOC112441484/OASL/IFITM2
negative regulation of viral genome replication	GO PATHWAY	GO:0045071	15	0.00167065	0.04216	0.745544	1.82135	3041	tags=67%, list=13%, signal=58%	OAS1Y/OAS1X/APOBEC3Z2/RNASEL/OAS2/OAS1Z/ISG20/LOC112441484/OASL/IFITM2
response to interleukin-1	GO PATHWAY	GO:0070555	34	0.00174099	0.0426132	0.673331	1.92779	2726	tags=35%, list=11%, signal=31%	LOC525415/CCL26/CCL17/XCL1/CCL8/LOC504773/CCL1/CCL4/CCL21/LOC508666/LOC511937/XCL2
peptide secretion	GO PATHWAY	GO:0002790	14	0.00173994	0.0426132	0.781515	1.87659	2501	tags=36%, list=10%, signal=32%	FGA/HNF1A/HNF1B/FFAR1/LOC511937
peptide hormone secretion	GO PATHWAY	GO:0030072	14	0.00173994	0.0426132	0.781515	1.87659	2501	tags=36%, list=10%, signal=32%	FGA/HNF1A/HNF1B/FFAR1/LOC511937
myofibril	GO PATHWAY	GO:0030016	66	0.00175006	0.0426132	-0.520378	-1.78259	3009	tags=21%, list=13%, signal=19%	PDLIM5/C28H10orf71/MYL9/ACTN2/PDLIM3/SYNC/TNNT2/RYR3/SYNPO2/LMOD2/SYNM/DES/ACTA1/SMPX
signal release	GO PATHWAY	GO:0023061	74	0.00170447	0.0426132	0.528353	1.73636	3315	tags=22%, list=14%, signal=19%	FGA/SYT13/NMB/HNF1A/SYT10/HNF1B/SYT9/FFAR1/STX1A/LOC511937/RAB3A/SYT11/CADPS/SCG5/CHGA/UNC13C
negative regulation of immune system process	GO PATHWAY	GO:0002683	51	0.00178471	0.0431552	0.603744	1.86219	5372	tags=51%, list=22%, signal=40%	BPI/LOC112443425/VSIG4/PLA2G2D4/PLA2G2D1/C4BPA/GCSAM/LOC518224/UBASH3A/PVRIG/TIGIT/LOC511937/LGALS9/PDCD1LG2/PLA2G5/TNFAIP8L2/CTLA4/PDCD1/IL4/LAX1/SARM1/HHLA2/CD274/TYROBP/CD86/BANK1
regulation of viral life cycle	GO PATHWAY	GO:1903900	17	0.00182297	0.0434765	0.725593	1.80821	3041	tags=59%, list=13%, signal=51%	OAS1Y/OAS1X/APOBEC3Z2/RNASEL/OAS2/OAS1Z/ISG20/LOC112441484/OASL/IFITM2
positive regulation of MAPK cascade	GO PATHWAY	GO:0043410	94	0.00181566	0.0434765	0.487901	1.65506	2054	tags=15%, list=9%, signal=14%	FGA/LOC525415/LEP/CCL26/CCL17/XCL1/CCL8/IL11/LOC504773/CCL1/CCL4/DOK3/CCL21/CD4
peptide antigen binding	GO PATHWAY	GO:0042605	10	0.00186357	0.0441426	0.823554	1.79472	3182	tags=80%, list=13%, signal=69%	LOC100296752/JSP.1/MGC126945/BOLA-NC1/LOC616942/BOLA/BoLA/LOC512672
MHC class I receptor activity	GO PATHWAY	GO:0032393	14	0.00190564	0.0445331	0.779563	1.87191	3131	tags=64%, list=13%, signal=56%	LOC112445498/LOC783134/LOC112442414/LOC790255/LOC618416/LOC100852077/LOC407171/LOC112445615/LILRA4
inhibitory MHC class I receptor activity	GO PATHWAY	GO:0032396	14	0.00190564	0.0445331	0.779563	1.87191	3131	tags=64%, list=13%, signal=56%	LOC112445498/LOC783134/LOC112442414/LOC790255/LOC618416/LOC100852077/LOC407171/LOC112445615/LILRA4
homeostatic process	GO PATHWAY	GO:0042592	278	0.00196221	0.0455495	0.380705	1.47806	2529	tags=14%, list=11%, signal=13%	HPX/TF/APOA2/APOC3/APOB/ANGPTL8/CNNM1/MBL2/HAMP/CL43/ATP12A/APOA5/MTTP/ATP4B/MBL1/SLC9A4/GCKR/APOC4/ANGPTL3/SLC39A12/RHCG/LOC107133155/UNC80/ATP13A4/ACOXL/ATP1B2/SLC4A11/HKDC1/TRPC5/ABCG8/SLC24A1/PNPLA1/SLC34A3/ATP4A/SIT1/TFR2/ATP1A3/SLC4A8/LOC511937/WNK4
defense response to bacterium	GO PATHWAY	GO:0042742	77	0.00200157	0.0461554	0.536308	1.76737	3328	tags=43%, list=14%, signal=37%	TF/BPI/LOC100300237/LOC104968484/LOC100300716/LOC100300483/TAP/LOC407163/SLPI/LAP/LOC104968634/LOC789175/PI3/LOC100300806/LOC515676/LOC781146/CATHL5/GSDMA/LYZ2/LOC100336443/MPEG1/LBP/LOC112446693/RNASE6/LOC100847724/LOC100848100/LOC781710/WFDC5/LOC785803/TREM1/SPN/CHGA/LOC100296618
chemokine activity	GO PATHWAY	GO:0008009	39	0.00202508	0.0463074	0.642091	1.87876	3577	tags=38%, list=15%, signal=33%	LOC525415/CCL26/CCL17/XCL1/CCL8/CXCL10/LOC504773/CCL1/CCL4/CCL21/LOC508666/PF4/XCL2/CXCL11/LOC100297044
lipid binding	GO PATHWAY	GO:0008289	373	0.00203476	0.0463074	0.363135	1.44966	3316	tags=18%, list=14%, signal=15%	APOA2/HAVCR1/APOC3/GC/AFM/BPI/FABP1/LOC112443425/LOC521214/APOA5/MTTP/PMP2/LOC112446726/ESR1/LOC509005/APOC2/PLA2G2D4/PLA2G2D1/LOC107133155/SYT13/FABP9/SYT10/LOC615640/ACOXL/LOC100140503/BPIFB4/PLA2G4F/AR/CATHL5/AVIL/CLVS1/SNX20/LOC616574/GSDMA/LOC788334/SYTL5/FER1L5/PCYT1B/SYT9/PLA2G4D/DENND1C/ANXA10/ESYT3/LBP/TLR10/LOC511937/ACOT7/NCF1/PLD2/LOC781280/EPN3/CAPG/PLD1/LOC619179/LOC510454/LOC616957…

## Sheet: Table S5
Table S5. Composition and nutrient levels of experimental diets (DM basis) %
Items	the Soybean group	the Urea-supplement group
Ingredients
Soyabean	10.2	4.8
DDGS	6	6.6
Corn germ meal	6	8.1
Rice bran meal	5.3	7.25
Gelatinized urea	0	0.75
Pre mixed material*1	2.5	2.5
Steam-flaked corn	30	30
Whole corn silage	35	35
Straw	5	5
Total	100	100

## Sheet: Table S6
Table S6. Performance of Linear Growth in Simmental Bulls Before and After Feeding.
Items	the Soybean group	the Urea-supplement group	P-value
Initial body weight/kg	495.00±53.45	493.14±38.86	0.941
Final body weight/kg	631.00±37.45	630.86±44.7	0.995
Total weight gain/kg	135.17±10.65	137.71±23.77	0.814
Average daily weight gain (ADG) kg/d	1.24±0.10	1.26±0.22	0.817
Dry matter intake (DMI) kg/d	10.58±0.37	10.52±10.52	0.918
Average Feed Conversion Ratio (F/G)	8.53±2.58	8.35±2.58	0.69
Rumen pH	6.75±0.61	6.45±0.23	0.324
Volatile Fatty Acids (VFA), mmol/L	53.95±10.37	48.22±7.48	0.345
